# Supplementary material for: Additional value of screening for minor genes and copy number variants in hypertrophic cardiomyopathy
Source: PLoS One. 2017 Aug 3;12(8):e0181465. doi: 10.1371/journal.pone.0181465 (PMC5542623; doi:10.1371/journal.pone.0181465)
Supplement: S2 Table — (XLSX) [file pone.0181465.s002.xlsx]

## Sheet: Supplementary Table 2
S2 Table. Genetic variants with ExAC MAF <0.002 identifed in 387 consecutive unrelated Spanish patients with hypertrophic cardiomyopathy. Pooled data from Sanger and NGS cohorts. Variants with MAF<0.0001 in blue.
ID	NGS	Age	Gender	Gene	Exon	c.DNA	AA	Classification	EVS_AAEA	EVS_EA	ExAC	Mutationtype	Novel	Polyphen-2	Provean	MutationTaster	Relatives	Relatives G+	Rel. G+/P+	Comments
1	Sanger	42	M	MYH7	5	c.427C>T	p.R143W	Pathogenic	0	0	6/121402	Missense	CM032601	Probably damaging (1,000)	Deleterious (-5.420)	disease causing	6	3	3
2	Sanger	14	M	MYH7	12	c.1012G>A	p.V338M	VUS	0	0	0	Missense	CM135609	Possibly damaging (0,589)	Neutral (-1.945)	disease causing	0	0	0
3	Sanger	17	M	MYH7	13	c.1207C>G	p.R403G	Likely Pathogenic	0	0	0	Missense	Novel	Probably damaging (1,000)	Deleterious (-6.129)	disease causing	3	1	1
4	Sanger	67	F	MYH7	14	c.1324C>T	p.R442C	Likely Pathogenic	0	0	1/121410	Missense	CM066924 (rs148808089)	Probably damaging (1,000)	Deleterious (-6.852)	disease causing	4	1	0
5	Sanger	7	M	MYH7	19	c.2146G>A	p.G716R	Pathogenic	0	0	0	Missense	CM941084 (rs121913638)	Probably damaging (0.999)	Deleterious (-3.728)	disease causing	4	0	0	De novo
6	Sanger	54	F	MYH7	21	c.2389G>A	p.A797T	Pathogenic	1/13006	0	4/121372	Missense	CM950825 (rs3218716)	Benign (0,057)	Neutral (-0.360)	polymorphism	5	3	2
7	Sanger	23	M	MYH7	22	c.2596T>C	p.S866P	Likely Pathogenic	0	0	0	Missense	Novel	Probably damaging (0.999)	Deleterious (-3.104)	disease causing	4	3	1
8	Sanger	81	M	MYH7	24	c.3056C>A	p.T1019N	Likely Pathogenic	0	0	1/121412	Missense	CM050706	Benign (0.026)	Neutral (-2.034)	disease causing	0	0	0
9	Sanger	13	F	MYH7	30	c.4124A>G	p.Y1375C	Likely Pathogenic	0	0	0	Missense	rs727503245	Probably damaging (0.992)	Deleterious (-6.799)	disease causing	1	0	0
10	Sanger	69	M	MYH7	32	c.4377G>T	p.K1459N	VUS	1/13006	1/8600	37/121128	Missense	CM042424 (rs201307101)	Probably damaging (1,000)	Deleterious (-3.363)	disease causing	0	0	0
11	Sanger	27	M	MYH7	37	c.5359G>C	p.E1787Q	VUS	0	0	0	Missense	Novel	Probably damaging (1,000)	Neutral (-2.080)	disease causing	6	3	0
12	Sanger	83	F	MYH7	25	c.3236G>A	p.R1079Q	VUS	0	0	1/121352	Missense	CM102044	Benign (0.124)	Neutral (-0.985)	disease causing	0	0	0
13	Sanger	21	M	MYH7	11	c.920C>G	p.P307R	Likely Pathogenic	0	0	0	Missense	Novel	Probably damaging (1,000)	Deleterious (-7.451)	disease causing	1	1	1
14	Sanger	44	M	MYBPC3	2	c.50G>A	p.R17Q	Likely Benign	1/12502	0	12/83926	Missense	rs374630007	Possibly damaging (0.924)	Neutral (-0.872)	polymorphism	3	2	0
15	Sanger	43	F	MYBPC3	2	c.50G>A	p.R17Q	Likely Benign	1/12502	0	12/83926	Missense	rs374630007	Possibly damaging (0.924)	Neutral (-0.872)	polymorphism	2	0	0
16	Sanger	37	M	MYBPC3	5	c.572G>T	p.W191L	Likely Pathogenic	0	0	0	Missense	Novel	Probably damaging (1,000)	Deleterious (-11.747)	disease causing	0	0	0
17	Sanger	67	F	MYBPC3	Intron 13-14	c.1224-19G>A		VUS	0	0	4/94790	Intronic (acceptor site)	CS081936	NA	NA	polymorphism	1	0	0
18	Sanger	60	M	MYBPC3	17	c.1504C>T	p.R502W	Pathogenic	1/12838	1/8520	3/120674	Missense	CM031259 (rs375882485)	Possibly damaging (0.810)	Deleterious (-6.613)	disease causing	0	0	0
19	Sanger	44	M	MYBPC3	17	c.1564G>A	p.A522T	Likely Benign	22/12850	7/8528	13/119842	Missense	CM057197 (rs11570082)	Benign (0,013)	Neutral (-0.247)	polymorphism	0	0	0
20	Sanger	78	M	MYBPC3	17	c.1624G>C	p.E542Q	Pathogenic	1/12614	0	2/80474	Missense	CM971007 (rs121909374)	Possibly damaging (0.910)	Neutral (-1.640)	disease causing	0	0	0
21	Sanger	41	M	MYBPC3	23	c.2198G>A	p.R733H	Likely Pathogenic	0	0	4/117500	Missense	CM092564 (rs534345197 )	Benign (0.003)	Neutral (1.024)	disease causing	4	2	0
22	Sanger	16	M	MYBPC3	26	c.2670dupG	p.R891Afs*160	Pathogenic	0	0	0	Frameshift	CI092571	NA	NA	disease causing	1	1	1
23	Sanger	47	M	MYBPC3	26	c.2670dupG	p.R891Afs*160	Pathogenic	0	0	0	Frameshift	CI092571	NA	NA	disease causing	0	0	0
24	Sanger	36	F	MYBPC3	27	c.2827C>T	p.R943*	Pathogenic	0	0	2/117632	Nonsense	CM032959 (rs387907267)	NA	Deleterious (-5.245)	disease causing	0	0	0
25	Sanger	40	M	MYBPC3	29	c.3020G>A	p.W1007*	Pathogenic	0	0	0	Nonsense	Novel	NA	Deleterious (-11.271)	disease causing	0	0	0
26	Sanger	90	M	MYBPC3	29	c.3065G>C	p.R1022P	Likely Pathogenic	0	0	3/119054	Missense	CM058261 (rs397516000)	Probably damaging (1,000)	Deleterious (-5.932)	disease causing	0	0	0
27	Sanger	34	M	MYBPC3	29	c.3066dupC	p.N1023Qfs*28	Pathogenic	0	0	0	Frameshift	Novel	NA	NA	disease causing	0	0	0
28	Sanger	36	M	MYBPC3	30	c.3234G>A	p.W1078*	Pathogenic	0	0	0	Nonsense	rs397516006	NA	Deleterious (-11.277)	disease causing	3	3	0
29	Sanger	65	M	MYBPC3	30	c.3328delA	p.M1110Wfs*79	Likely Pathogenic	0	0	0	Frameshift	Novel	NA	NA	disease causing	8	3	1
30	Sanger	38	F	MYBPC3	31	c.3413G>C	p.R1138P	Likely Pathogenic	0	0	0	Missense	rs187705120	Probably damaging (1,000)	Deleterious (-6.397)	disease causing	2	1	1
31	Sanger	78	F	MYBPC3	33	c.3640T>C	p.W1214R	Likely Pathogenic	0	0	0	Missense	CM102025	Probably damaging (1,000)	Deleterious (-12.767)	disease causing	0	0	0
32	Sanger	33	F	MYBPC3	29	c.3066dupC	p.N1023Qfs*28	Pathogenic	0	0	0	Frameshift	Novel	NA	NA	disease causing	0	0	0
33	Sanger	17	M	TNNT2	11	c.487_489delGAG	p.E163del	Pathogenic	0	0	0	In-frame deletion	CD951865	NA	Deleterious (-10.514)	disease causing	3	3	3
34	Sanger	47	M	TNNT2	16	c.832C>T	p.R278C	Likely Pathogenic	6/13004	5/8598	40/93228	Missense	CM951222 (rs121964857)	Probably damaging (1,000)	Neutral (-2.089)	disease causing	6	3	2
35	Sanger	41	F	TNNT2	16	c.857G>A	p.R286H	Likely Pathogenic	1/13000	1/8598	7/88810	Missense	CM034584 (rs141121678)	Probably damaging (1,000)	Deleterious (-2.715)	disease causing	0	0	0
36	Sanger	72	F	TNNT2	16	c.860G>A	p.W287*	Pathogenic	0	0	1/87972	Nonsense	CM031386 (rs727504247)	NA	Deleterious (-5.293)	disease causing	5	4	0
37	Sanger			MYBPC3	17	c.1513_1515delAAG	p.K505del	Likely Pathogenic	0	0	0	In-frame deletion	CD031519 rs727504287?	NA	Deleterious (-10.667)	disease causing	1	1	1
38	Sanger	48	M	MYBPC3	6	c.667G>A	p.E223K	VUS	0	0	12/99722	Missense	rs397516069	Probably damaging (1,000)	Deleterious (-3.485)	disease causing	4	3	0
	Sanger			MYBPC3	23	c.2190delC	p.K731Rfs*23	Likely Pathogenic	0	0	0	Frameshift	Novel	NA	NA	disease causing	4	0	0
39	NGS	33	M	MYH7	13	c.1168C>G	p.L390V	Likely Pathogenic	0	0	0	Missense	CM033924	Probably damaging (0,970)	Neutral (-1.416)	disease causing	3	2	0
40	NGS	56	F	MYBPC3	30	c.3328delA	p.M1110Wfs*79	Likely Pathogenic	0	0	0	Frameshift	Novel	NA	NA	disease causing	0	0	0
41	NGS	32	M	MYBPC3	17	c.1505G>A	p.R502Q	Pathogenic	0	0	0	Missense	CM981325 (rs39751590)	Probably damaging (0,999)	Deleterious (-3.283)	disease causing	0	0	0
42	NGS	27	M	ACTC1	2	c.70G>T	p.A24S	VUS	0	0	0	Missense	Novel	Benign (0,191)	Neutral (-1.125)	disease causing	0	0	0
43	NGS	34	M	RYR2	28	c.3422A>C	p.K1141T	VUS	0	0	0	Missense	Novel	Possibly damaging (0,810)	Deleterious (-3.464)	disease causing	0	0	0
44	NGS	47	M	MYBPC3	17	c.1505G>A	p.R502Q	Pathogenic	0	0	0	Missense	CM981325 (rs39751590)	Probably damaging (0,999)	Deleterious (-3.283)	disease causing	0	0	0
	NGS			TTN	275	c.78293C>T	p.T26098I	VUS	0	0	0	Missense	Novel	Probably damaging (0,964)	Deleterious (-3.993)	disease causing	0	0	0
45	NGS	33	M	MYBPC3	13	c.1222A>C	p.S408R	VUS	0	0	0	Missense	Novel	Benign (0,009)	Neutral (-1.422)	disease causing	0	0	0
	NGS			CAV3	2	c.216C>G	p.C72W	Likely Benign	18/13006	15/8600	136/120922	Missense	CM980306 (rs116840776)	Possibly damaging (0,496)	Deleterious (-6.167)	disease causing	0	0	0
46	NGS	52	M	MYBPC3	17	c.1505G>A	p.R502Q	Pathogenic	0	0	0	Missense	CM981325 (rs39751590)	Probably damaging (0,999)	Deleterious (-3.283)	disease causing	0	0	0
47	NGS	40	M	MYH7	30	c.4066G>A	p.E1356K	Likely Pathogenic	0	0	0	Missense	CM042422	Possibly damaging (0,897)	Deleterious (-3.015)	disease causing	0	0	0
48	NGS	53	M	MYBPC3	intron 15-16	c.1351+1G>A		Pathogenic	0	0	0	Splice site	CS0910205 rs727503204	NA	NA	disease causing	7	5	1
49	NGS	18	M	MYH7	23	c.2890G>C	p.V964L	Likely Benign	6/13006	6/8600	51/121412	Missense	CM087588 (rs45496496 )	Probably damaging (0,992)	Neutral (-1.926)	disease causing	1	0	0
	NGS			MYH7	27	c.3613G>A	p.E1205K	Likely Pathogenic	0	0	1/117146	Missense	CM081343	Probably damaging (1)	Deleterious (-2.724)	disease causing	1	1	1
50	NGS	49	M	MYBPC3	24	c.2329dupG	p.A777Gfs*56	Pathogenic	0	0	0	Frameshift	Novel	NA	NA	disease causing	0	0	0
51	NGS	14	M	TPM1	3	c.248C>A	p.A83D	Likely Benign	0	0	0	Missense	Novel	Benign (0)	Deleterious (-3.299)	disease causing	1	0	0
52	NGS	52	M	MYBPC3	17	c.1624G>C	p.E542Q	Pathogenic	1/12614	0	2/80474	Missense	CM971007 (rs121909374)	Possibly damaging (0.910)	Neutral (-1.640)	disease causing	0	0	0
	NGS			TPM1	7	c.677A>G	p.K226R	VUS	0	0	0	Missense	Novel	Benign (0,012)	Neutral (-1.607)	disease causing	0	0	0
	NGS			TTN	275	c.62924A>T	p.D20975V	VUS	0	0	0	Missense	Novel	Probably damaging (0,999)	Deleterious (-6.533)	disease causing	0	0	0
53	NGS	50	M	MYBPC3	26	c.2724_2725delCTinsGCTGTA	p.Y908*	Likely Pathogenic	0	0	0	Nonsense	Novel	NA	NA	disease causing	1	1	1
	NGS			TTN	275	c.71161C>T	p.P23721S	Likely Benign	0	0	0	Missense	Novel	Probably damaging (1)	Deleterious (-5.400)	disease causing	1	0	0
	NGS			MYH6	33	c.4981G>A	p.D1661N	VUS	0	0	1/121278	Missense	Exac 14:23855319 C / T	Probably damaging (0,957)	Deleterious (-2.587)	disease causing	1	1	1
	NGS			TTN	283	c.81646G>T	p.V27216F	VUS	0	0	0	Missense	Novel	Probably damaging (0,999)	Deleterious (-3.157)	disease causing	1	1	1
54	NGS	45	M	ACTC1	2	c.76G>A	p.D26N	VUS	0	0	0	Missense	Novel	Possibly damaging (0,950)	Neutral (-2.113)	disease causing	0	0	0
55	NGS	28	F	MYL2	7	c.488A>G	p.E163G	Likely Pathogenic	0	0	0	Missense	Novel	Probably damaging (0,999)	Deleterious (-4.209)	disease causing	2	0	0	De novo
56	NGS	51	F	TNNT2	16	c.832C>T	p.R278C	Likely Pathogenic	6/13004	5/8598	40/93228	Missense	CM951222 (rs121964857)	Probably damaging (1)	Neutral (-2.089)	disease causing	5	5	2
	NGS			TTN	136	c.29647G>A	p.V9883I	Likely Benign	0	0	81/120722	Missense	rs543203480	Benign (0)	Neutral (-0.174)	polymorphism	5	2	1
57	NGS	61	F	TTN	136	c.29647G>A	p.V9883I	Likely Benign	0	0	81/120722	Missense	rs543203480	Benign (0)	Neutral (-0.174)	polymorphism	0	0	0
58	NGS	47	F	MYBPC3	25	c.2441_2443delAGA	p.K814del	VUS	0?	0?	39/120542	In-frame deletion	CD021840 (rs727504288)	NA	NA	disease causing	0	0	0
	NGS			MYH6	14	c.1600A>G	p.I534V	VUS	0	0	0	Missense	Novel	Benign (0,057)	Neutral (-0.885)	disease causing	0	0	0
	NGS			TNNC1	5	c.354G>T	p.K118N	VUS	0	0	0	Missense	Novel	Benign (0,297)	Neutral (-1.878)	disease causing	0	0	0
59	NGS	31	M	MYBPC3	17	c.1504C>T	p.R502W	Pathogenic	1/12838	1/8520	3/120674	Missense	CM031259 (rs375882485)	Possibly damaging (0.810)	Deleterious (-6.613)	disease causing	2	1	0
	NGS			TTN	275	c.68123C>A	p.T22708N	VUS	0	0	0	Missense	Novel	Benign (0,008)	Neutral (-1.680)	polymorphism	2	0	0
60	NGS	76	F	MYBPC3	5	c.631G>A	p.D211N	VUS	0	0	1/110802	Missense	Novel	Benign (0,321)	Deleterious (-2.597)	disease causing	0	0	0
	NGS			TTN	297	c.89236A>G	p.K29746E	VUS	0	0	0	Missense	Novel	Probably damaging (0,997)	Deleterious (-2.720)	disease causing	0	0	0
61	NGS	40	M	TNNT2	9	c.311C>A	p.A104E	Likely Pathogenic	0	0	0	Missense	Novel	Possibly damaging (0,706)	Neutral (-2.127)	polymorphism	0	0	0
	NGS			ACTN2	12	c.1372G>A	p.V458M	VUS	0	0		Missense	Novel	Probably damaging (1)	Deleterious (-2.658)	disease causing	0	0	0
62	NGS	60	F	MYBPC3	25	c.2512G>T	p.E838*	Pathogenic	0	0	0	Nonsense	Novel	NA	Deleterious (-5.428)	disease causing	2	1	1
	NGS			TTN	20	c.3241G>A	p.A1081T	Likely Benign	11/13006	9/8600	82/121266	Missense	rs55914517	Probably damaging (0,999)	Deleterious (-2.622)	disease causing	2	1	0
63	NGS	69	M	MYBPC3	32	c.3535G>A	p.E1179K	VUS	6/12162	6/8254	49/106716	Missense	CM132320 (rs199669878)	Probably damaging (0,959)	Neutral (-2.458)	disease causing	0	0	0
	NGS			TNNC1	1	c.23C>T	p.A8V	Likely Pathogenic	0	0	0	Missense	CM083571 (rs267607125)	Possibly damaging (0,953)	Neutral (-0.458)	disease causing	0	0	0
64	NGS	48	M	MYBPC3	17	c.1483C>T	p.R495W	Likely Pathogenic	0	0	0	Missense	CM092562 (rs397515905)	Probably damaging (0,999)	Deleterious (-5.228)	disease causing	5	2	1
	NGS			TTN	305	c.92444T>C	p.V30815A	VUS	0	0	0	Missense	Novel	Benign (0,189)	Neutral (-2.163)	polymorphism	0	0	0
65	NGS	35	M	MYBPC3	33	c.3676C>T	p.R1226C	Likely Pathogenic	0	0	7/120582	Missense	rs397516033	Probably damaging (0,999)	Deleterious (-6.044)	disease causing	0	0	0
	NGS			MYH7	8	c.715G>A	p.D239N	Pathogenic	0	0	0	Missense	HM0652 (rs397516264 )	Probably damaging (0,987)	Deleterious (-3.678)	disease causing	0	0	0
	NGS			TTN	211	c.41471C>A	p.A13824E	VUS	0	0	1/119408	Missense	Exac 2:179478949 G / T	Probably damaging (1)	Deleterious (-2.918)	disease causing	0	0	0
66	NGS	58	M	ACTN2	intron 9-10	c.877-6G>A		VUS	0	0	28/121354	Intronic	rs397516585	NA	NA	disease causing	0	0	0
	NGS			MYBPC3	2	c.162delG	K54Nfs*13	Pathogenic	0	0	0	Frameshift	rs864622224	NA	NA	disease causing	0	0	0
	NGS			TTN	253	c.55343G>C	p.S18448T	VUS	0	0	0	Missense	Novel	Benign (0,016)	Neutral (-1.427)	disease causing	0	0	0
	NGS			TTN	288	c.85081G>A	p.A28361T	VUS	0	0	0	Missense	Novel	Probably damaging (1)	Deleterious (-2.633)	disease causing	0	0	0
	NGS			TTN	307	c.93829T>C	p.Y31277H	VUS	0	0	0	Missense	Novel	Possibly damaging (0,879)	Deleterious (-3.246)	disease causing	0	0	0
67	NGS	40	M	MYH7	21	c.2389G>A	p.A797T	Pathogenic	1/13006	0	4/121372	Missense	CM950825 (rs3218716)	Benign (0,057)	Neutral (-0.360)	polymorphism	4	4	1
	NGS			TTN	25	c.4396T>C	p.F1466L	VUS	14/13006	11/8600	65/121252	Missense	rs151310601	Benign (0,005)	Deleterious (-3.000)	polymorphism	4	3	1
68	NGS	86	M	TTN	275	c.62117G>A	p.G20706D	Likely Benign	19/12104	19/8258	116/111982	Missense	rs201043950	Probably damaging (1)	Deleterious (-5.147)	disease causing	0	0	0
	NGS			TTN	275	c.76732G>A	p.V25578I	VUS	2/12038	2/C8240	4/118128	Missense	rs371366196	Benign (0,007)	Neutral (-0.472)	polymorphism	0	0	0
69	NGS	79	F	TTN	275	c.73675A>C	p.I24559L	VUS	0	0	0	Missense	Novel	Probably damaging (0,985)	Neutral (-1.360)	disease causing	4	2	2
70	NGS	2	M	TTN	307	c.93541G>A	p.V31181M	VUS	31/12058	1/8260	85/120708	Missense	rs201554140	Probably damaging (1)	Neutral (-2.247)	disease causing	0	0	0
	NGS			TTN	263	c.58382G>A	p.R19461H	VUS	1/11994	1/8218	6/119654	Missense	rs72646868	Probably damaging (1)	Deleterious (-4.053)	disease causing	0	0	0
71	NGS	55	F	ACTC1	6	c.889G>T	p.A297S	Pathogenic	0	0	0	Missense	CM990111 (rs121912675)	Benign (0,002)	Neutral (-0.820)	disease causing	2	0	0
	NGS			TTN	275	c.78293C>T	p.T26098I	VUS	0	0	0	Missense	Novel	Probably damaging (0,964)	Deleterious (-3.993)	disease causing	2	2	0
72	NGS	50	F	TTN	275	c.69946G>A	p.E23316K	VUS	0	0	1/1202029	Missense	Exac 2:179433209 C / T	Possibly damaging (0,923)	Neutral (-2.487)	disease causing	0	0	0
	NGS			PRKAG2	3	c.251G>A	p.R84Q	VUS	0	0	21/103742	Missense	rs201953758	Benign (0,003)	Neutral (-0.184)	polymorphism	0	0	0
	NGS			TTN	265	c.58946T>G	p.F19649C	VUS	0	0	1/119458	Missense	rs764330098	Probably damaging (0,998)	Deleterious (-5.853)	disease causing	0	0	0
73	NGS	15	M	MYH7	27	c.3613G>A	p.E1205K	Likely Pathogenic	0	0	1/117146	Missense	CM081343	Probably damaging (1)	Deleterious (-2.724)	disease causing	0	0	0
	NGS			RYR2	37	c.5294C>G,p.S1765C		VUS	0	0	20/120738	Missense	rs564806219	Benign (0,019)	Deleterious (-2.806)	disease causing	0	0	0
	NGS			TTN	275	c.77076A>C	p.E25692D	VUS	1/12080	1/8244	3/120724	Missense	rs370547473	Benign (0,034)	Neutral (-1.933)	disease causing	0	0	0
74	NGS	54	M	JPH2	4	c.1459C>T	p.P487S	VUS	0	0	0	Missense	Novel	Probably damaging (1)	Deleterious (-2.608)	polymorphism	0	0	0
75	NGS	79	F	TTN	288	c.85877A>G	p.Y28626C	VUS	0	0	5/120614	Missense	rs543223589	Benign (0,004)	Deleterious (-5.670)	disease causing	2	0	0
76	NGS	14	M	TTN	228	c.45932T>C	p.I15311T	VUS	0	0	2/117006	Missense	Exac 2:179470386 A / G	Possibly damaging (0,877)	Deleterious (-3.627)	disease causing	0	0	0
77	NGS	62	M	TTN	307	c.94486G>A	p.A31496T	VUS	1/12142	1/8268	25/120692	Missense	rs200237973	Probably damaging (1)	Deleterious (-2.907)	disease causing	0	0	0
78	NGS	2	F	TNNI3	6	c.304G>A	p.A102T	VUS	1/12680	0	3/120058	Missense	rs374618872	Benign (0)	Neutral (-1.719)	polymorphism	0	0	0
	NGS			TTN	82	c.20887G>A	p.D6963N	VUS	0	0	6/120454	Missense	Exac 2:179583214 C / T	Benign (0)	Neutral (0.664)	polymorphism	0	0	0
79	NGS	38	F	PRKAG2	7	c.905G>A	p.R302Q	Pathogenic	0	0	0	Missense	CM011949 (rs121908987)	Probably damaging (0,992)	Deleterious (-3.914)	disease causing	0	0	0
80	NGS	67	M	TTN	275	c.75283T>G	p.S25095A	VUS	0	0	0	Missense	Novel	Benign (0,004)	Neutral (-1.990)	polymorphism	0	0	0
	NGS			TTN	275	c.75465G>T	p.E25155D	VUS	0	0	0	Missense	Novel	Benign (0,005)	Neutral (-1.733)	disease causing	0	0	0
81	NGS	52	M	VCL	7	c.829C>A	p.L277M	Likely Benign	1/1300	1/8600	5/121192	Missense	CM062022 (rs71579353)	Benign (0)	Neutral (0.368)	disease causing	1	1	1
	NGS			TTN	77	c.19570G>A	p.D6524N	Likely Benign	14/11914	12/8202	90/120590	Missense	rs72648973	Probably damaging (1)	Deleterious (-3.474)	disease causing	1	0	0
82	NGS	28	F	MYH7	9	c.745C>G	p.R249G	Pathogenic	0	0	0	Missense	CM144973 (rs730880852)	Possibly damaging (0,954)	Deleterious (-5.705)	disease causing	0	0	0
83	NGS	51	M	MYH6	2	c.292G>A	p.E98K	VUS	8/13006	6/8600	28/121406	Missense	rs140596256	Possibly damaging (0,980)	Deleterious (-3.151)	disease causing	0	0	0
	NGS			VCL	15	c.2046A>T	p.L682F	VUS	0	0	8/121406	Missense	rs565398652	Probably damaging (0,997)	Neutral (-2.025)	disease causing	0	0	0
84	NGS	26	M	TTN	80	c.20375C>T	p.S6792L	VUS	2/12086	2/8252	9/1207189	Missense	rs200598509	Benign (0)	Deleterious (-2.610)	polymorphism	0	0	0
85	NGS	52	F	TTN	292	c.87529G>A	p.V29177M	VUS	1/12404	0	4/120502	Missense	rs377191543	Probably damaging (0,987)	Neutral (-2.247)	disease causing	0	0	0
	NGS			TTN	275	c.63644G>A	p.R21215H	VUS	0	0	10/119256	Missense	rs145504744	Probably damaging (1)	Deleterious (-3.667)	disease causing	0	0	0
86	NGS	55	M	TTN	226	c.45418A>G	p.K15140E	VUS	10/12006	10/8236	41/120534	Missense	rs185913848	Benign (0,052)	Neutral (-1.625)	polymorphism	0	0	0
	NGS			TTN	71	c.17816G>A	p.C5939Y	VUS	10/11946	10/8196	42/119164	Missense	rs189951108	Probably damaging (0,999)	Deleterious (-4.373)	disease causing	0	0	0
87	NGS	52	M	MYBPC3	29	c.3049G>A	p.E1017K	VUS	1/12780	1/8492	10/117428	Missense	rs368180702	Benign (0,001)	Neutral (0.357)	polymorphism	0	0	0
	NGS			TTN	307	c.94567C>T	p.R31523W	Likely Benign	13/12112	13/8276	122/120640	Missense	CM057411? (rs140319117)	Probably damaging (1)	Deleterious (-5.407)	disease causing	0	0	0
	NGS			TTN	28	c.5479G>T	p.A1827S	VUS	14/13006	13/8600	101/121322	Missense	rs141213991	Probably damaging (0,961)	Neutral (-1.383)	disease causing	0	0	0
88	NGS	23	F	MYBPC3	27	c.2905+1G>A		Pathogenic	0	0	0	Splice site	CS973050 (rs397515991)	NA	NA	disease causing	0	0	0
	NGS			TTN	275	c.70972G>C	p.E23658Q	VUS	0	0	8/120084	Missense	Exac 2:179432183 C / G	Benign (0,001)	Neutral (-1.330)	polymorphism	0	0	0
89	NGS	9	M	ACTC1	1	c.70G>T	p.A24S	VUS	0	0	0	Missense	Novel	Benign (0,191)	Neutral (-1.125)	disease causing	1	1	1
	NGS			PDLIM3	7	c.812C>T	p.T271M	Likely Benign	0	0	1/118418	Missense	Exac 4:186425722 G / A	Probably damaging (0,997)	Neutral (-0.683)	disease causing	1	0	0
	NGS			TTN	89	c.22762A>G	p.I7588V	Likely Benign	8/11792	8/8156	99/119832	Missense	rs72648989	Possibly damaging (0,824)	Neutral (-0.614)	polymorphism	1	0	0
	NGS			TTN	67	c.16609G>A	p.E5537K	Likely Benign	12/11964	12/8216	126/118504	Missense	rs72648958	Possibly damaging (0,953)	Neutral (-2.029)	polymorphism	1	0	0
90	NGS	49	M	JPH2	2	c.692G>A	p.R231Q	Likely Benign	0	0	1/10552	Missense	Exac 20:42788735 C / T	Probably damaging (0,968)	Neutral (-2.386)	polymorphism	3	1	0
	NGS			PRKAG2	3	c.313G>A	p.V105M	Likely Benign	0	0	5/120474	Missense	rs397517269	Benign (0,174)	Neutral (-0.246)	disease causing	3	0	0
	NGS			TTN	253	c.55230_55232delAGA		Likely Benign	4/11534	4/7876	0	In-frame deletion	TMP_ESP_2_179453516_179453518	NA	NA	disease causing	3	0	0
91	NGS	75	F	MYBPC3	29	c.3098G>A	p.R1033Q	Likely Pathogenic	0	0	0	Missense	rs397516003	Probably damaging (0,981)	Deleterious (-3.489)	disease causing	0	0	0
	NGS			TTN	253	c.53272G>A	p.A17758T	VUS	1/12080	1/8268	27/119596	Missense	rs370995867	Benign (0)	Neutral (-1.951)	polymorphism	0	0	0
	NGS			TTN	297	c.89395C>T	p.R29799C	VUS	2/12044	2/8246	50/120740	Missense	rs202064385	Probably damaging (1)	Deleterious (-5.200)	disease causing	0	0	0
92	NGS	73	F	TTN	275	c.63604G>A	p.D21202N	VUS	0	0	4/119028	Missense	Exac 2:179439551 C / T	Benign (0,006)	Neutral (-2.483)	disease causing	0	0	0
93	NGS	56	F	TTN	275	c.66635G>A	p.R22212Q	VUS	0	0	2/120446	Missense	exac 2:179436520 C / T	Probably damaging (0,987)	Deleterious (-2.723)	disease causing	0	0	0
	NGS			TTN	11	c.1681A>G	p.I561V	VUS	0	0	0	Missense	Novel	Benign (0,001)	Neutral (0.136)	polymorphism	0	0	0
94	NGS	49	M	MYL2	2	c.4-3C>G		VUS	0	0	0	Intronic	rs112595556	NA	NA	disease causing	0	0	0
	NGS			TTN	289	c.86578C>T	p.R28860C	VUS	0	0	3/120576	Missense	rs190282707	Probably damaging (1)	Deleterious (-5.733)	disease causing	0	0	0
	NGS			TTN	28	c.5740G>A	p.A1914T	VUS	0	0	17/121392	Missense	rs118161093	Probably damaging (1)	Deleterious (-3.111)	disease causing	0	0	0
	NGS			TTN	242	c.49408-4C>T		VUS	0	0	32/120472	Intronic	rs117072049	NA	NA	polymorphism	0	0	0
95	NGS	1	F	MYH7	22	c.2608C>T	p.R870C	Likely Pathogenic	1/13006	1/8600	1/121386	Missense	CM003687 (rs138049878)	Probably damaging (0,998)	Deleterious (-5.923)	disease causing	3	1	0
	NGS			TTN	38	c.8920A>G	p.M2974V	VUS	0	0	0	Missense	Novel	Probably damaging (0,985)	Deleterious (-2.529)	disease causing	3	2	0
96	NGS	40	M	MYBPC3	33	c.3763G>A	p.A1255T	Likely Pathogenic	0	0	9/119936	Missense	CM031264	Probably damaging (0,999)	Deleterious (-3.648)	disease causing	0	0	0
	NGS			TTN	297	c.89351G>A	p.R29784H	VUS	0	0	8/120672	Missense	rs575939045	Probably damaging (1)	Deleterious (-3.617)	disease causing	0	0	0
	NGS			TTN	307	c.95047A>G	p.M31683V	VUS	11/12002	10/8212	86/120658	Missense	rs56173891	Benign (0,229)	Neutral (-2.187)	polymorphism	0	0	0
97	NGS	73	F	TTN	284	c.82232C>T	p.T27411I	VUS	0	0	5/120266	Missense	Exac 2:179417691 G / A	Possibly damaging (0,651)	Deleterious (-3.677)	disease causing	0	0	0
98	NGS	71	F	TTN	275	c.70579C>G	p.P23527A	VUS	0	0	0	Missense	Novel	Probably damaging (0,999)	Deleterious (-5.247)	disease causing	0	0	0
	NGS			TTN	6	c.758C>T	p.T253I	VUS	0	0	0	Missense	Novel	Possibly damaging (0,638)	Deleterious (-3.483)	disease causing	0	0	0
99	NGS	46	M	TTN	275	c.77758G>A	p.V25920I	VUS	1/12226	1/8304	9/119946	Missense	rs377264123	Benign (0,257)	Neutral (-0.624)	disease causing	0	0	0
	NGS			TTN	79	c.20030A>G	p.K6677R	VUS	0	0	0	Missense	Novel	Benign (0,002)	Neutral (-1.677)	polymorphism	0	0	0
100	NGS	81	M	MYH7	16	c.1580C>T	p.P527L	Likely Pathogenic	0	0	0	Missense	Novel	possibly damaging (0.936)	Deleterious (-8.968)	disease causing	0	0	0
101	NGS	32	M	TNNC1	3	c.121C>A	p.L41M	VUS	0	0	0	Missense	Novel	Probably damaging (0.997)	Neutral (-1.757)	disease causing	1	0	0
	NGS			GLA	3	c.525C>G	p.D175E	VUS	0	0	0	Missense	CM138868?	Benign (0.058)	Neutral (-1.356)	polymorphism	1	0	0
	NGS			TTN	250	c.51661G>A	p.D17221N	VUS	0	0	0	Missense	Novel	Probably damaging (1)	Deleterious (-3.487)	disease causing	1	1	0
102	NGS	13	M	MYBPC3	17	c.1522C>T, p.Q508*		Pathogenic	0	0	0	Nonsense	rs730880544	NA	neutral (-1.376)	disease causing	0	0	0
	NGS			MYBPC3	5	c.532G>A	p.V178M	Likely Pathogenic	0	0	2/97810	Missense	CM0910204 (rs727503218)	Probably damaging (1)	Deleterious (-2.573)	disease causing	0	0	0
103	NGS	24	M	MYH7	21	c.2389G>A	p.A797T	Pathogenic	1/13006	0	4/121372	Missense	CM950825 (rs3218716)	Benign (0.057)	Neutral (-0.360)	polymorphism	0	0	0
	NGS			TTN	99	c.25582G>A	p.V8528M	VUS	0	0	8/120748	Missense	rs563073635	Probably damaging (1)	Neutral (-1.799)	disease causing	0	0	0
	NGS			TTN	79	c.19943T>G	p.I6648R	VUS	0	0	2/116968	Missense	rs201181445	Benign (0.171)	Deleterious (-3.193)	polymorphism	0	0	0
	NGS			TTN	275	c.77273G>A	p.R25758Q	VUS	2/12018	2/8220	35/120564	Missense	rs200843338	Probably damaging (0.987)	Deleterious (-2.800)	disease causing	0	0	0
104	NGS	51	M	TTN	205	c.40364C>T	p.S13455F	VUS	0	0	0	Missense	Novel	Possibly damaging (0.641)	Deleterious (-3.980)	disease causing	0	0	0
105	NGS	85	F	TNNC1	3	c.121C>A	p.L41M	VUS	0	0	0	Missense	Novel	Probably damaging (0.997)	Neutral (-1.757)	disease causing	4	1	0
106	NGS	59	M	MYBPC3	26	c.2670dupG	p.R891Afs*160	Pathogenic	0	0	0	Frameshift	CI092571	NA	NA	disease causing	5	2	2
107	NGS	35	F	MYBPC3	6	c.772G>A	p.E258K	Pathogenic	0	0	3/76868	Missense	CM981322 (rs397516074)	Possibly damaging (0.792)	Neutral (-2.335)	disease causing	0	0	0
	NGS			MYBPC3	15	c.1316G>A	p.G439D	VUS	0	0	3/110650	Missense	ExAC 11:47364607 C / T	Possibly damaging (0.780)	Deleterious (-5.192)	disease causing	0	0	0
108	NGS	55	F	TPM1	6	c.632C>T	p.A211V	VUS	0	0	0	Missense	Novel	Benign (0.021)	neutral (-2.106)	disease causing	2	0	0
	NGS			TTN	231	c.46801C>A	p.P15601T	VUS	0	0	0	Missense	Novel	Probably damaging (0.986)	Deleterious (-6.267)	disease causing	2	1	0
109	NGS	33	M	MYH6	22 iso 001	c.3010G>T	p.A1004S	VUS	12/13006	11/8600	119/121412	Missense	CM052257 (rs143978652)	Benign (0.024)	Neutral (-2.065)	disease causing	2	1	1
110	NGS	42	M	MYBPC3	6	c.772G>A	p.E258K	Pathogenic	0	0	3/76868	Missense	CM981322 (rs397516074)	Possibly damaging (0.792)	Neutral (-2.335)	disease causing	0	0	0
111	NGS	79	F	MYBPC3	29	c.3020G>A	p.W1007*	Pathogenic	0	0	0	Nonsense	Novel	NA	Deleterious (-11.271)	disease causing	5	4	1
112	NGS	34	M	TTN	300	c.90118A>G	p.R30040G	VUS	0	0	0	Missense	Novel	Probably damaging (0.988)	Deleterious (-5.127)	disease causing	0	0	0
113	NGS	40	M	MYH7	6	c.530C>G	p.T177S	Likely Pathogenic	0	0	0	Missense	Novel	Probably damaging ( 0.993)	Deleterious (-2.793)	disease causing	0	0	0
	NGS			TNNT2	5	c.101C>T	p.A34V	VUS	0	0	1/121334	Missense	Exac 1:201337322 G / A	Benign (0.069)	Neutral (-0.228)	polymorphism	0	0	0
114	NGS	23	M	MYBPC3	4	c.451G>A	p.D151N	VUS	0	0	1/24354	Missense	rs397516051	Benign (0.177)	Neutral (-0.760)	polymorphism	0	0	0
115	NGS	62	M	MYBPC3	29	c.3182_3190+4delAGGTTGTTGGTGC		Likely Pathogenic	0	0	0	Indel	Novel	NA	NA	disease causing	0	0	0
116	NGS	66	F	TTN	155	c.31738G>A	p.E10580K	VUS	0	0	0	Missense	Novel	Benign (0)	Neutral (-0.961)	polymorphism	3	0	0
	NGS			MYBPC3	33	c.3676C>T	p.R1226C	Likely Pathogenic	0	0	7/120582	Missense	rs397516033	Probably damaging (0,999)	Deleterious (-6.044)	disease causing	3	0	0
	NGS			MYH7	20	c.2167C>G	p.R723G	Pathogenic	0	0	0	Missense	CM004393 (rs121913630)	Probably damaging ( 0.97)	Deleterious (-4.917)	disease causing	3	1	1
117	NGS	16	F	TTN	307	c.93637A>G	p.I31213V	VUS	0	0	0	Missense	Novel	Benign (0)	Neutral (0.100)	polymorphism	0	0	0
	NGS			TTN	235	c.47651C>G	p.S15884C	VUS	0	0	1/119070	Missense	rs567515550	Benign (0.422)	Neutral (-2.389)	polymorphism	0	0	0
	NGS			TTN	185	c.35996G>C	p.R11999T	VUS	0	0	1/80462	Missense	rs555652524	Benign (0.058)	Deleterious (-3.332)	polymorphism	0	0	0
118	NGS	57	M	MYBPC3	25	c.2591delT	p.F864Sfs*15	Pathogenic	0	0	0	Frameshift	Novel	NA	NA	disease causing	2	2	1
119	NGS	48	M	MYBPC3	17	c.1564G>A	p.A522T	Likely Benign	22/12850	7/8528	47/120296	Missense	CM057197 (rs11570082)	Benign (0.013)	Neutral (-0.247)	polymorphism	0	0	0
	NGS			MYBPC3	6	c.772G>A	p.E258K	Pathogenic	0	0	3/76868	Missense	CM981322 (rs397516074)	Possibly damaging (0.792)	Neutral (-2.335)	disease causing	0	0	0
	NGS			TTN	90	c.23203A>C	p.N7735H	VUS	1/12264	1/8330	18/117982	Missense	rs376982715	Probably damaging (0.998)	Deleterious (-3.269)	polymorphism	0	0	0
120	NGS	63	M	CAV3	2	c.216C>G	p.C72W	Likely Benign	18/13006	15/8600	136/120922	Missense	CM980306 (rs116840776)	Possibly damaging (0.496 )	Deleterious (-6.167)	disease causing	0	0	0
	NGS			MYBPC3	4	c.407-1G>A		Likely Pathogenic	0	0	1/21306	Splice site	rs185449721	NA	NA	disease causing	0	0	0
	NGS			TTN	97	c.25117G>A	p.E8373K	VUS	0	0	5/120640	Missense	rs144025230	Possibly damaging (0.454)	Neutral (-2.490)	polymorphism	0	0	0
121	NGS	23	M	MYH7	20	c.2221G>C	p.G741R	Pathogenic	0	0	0	Missense	CM931218 (rs121913632)	Probably damaging (0.975)	Deleterious (-2.568)	disease causing	1	1	1
	NGS			TTN	252	c.52301A>G	p.D17434G	Likely Benign	9/11908	9/8192	64/120250	Missense	rs199512049	Probably damaging (1)	Deleterious (-5.260)	disease causing	1	1	1
	NGS			TTN	246	c.50516C>G	p.T16839S	Likely Benign	0	0	0	Missense	Novel	Benign (0)	Neutral (-2.253)	polymorphism	1	0	0
122	NGS	60	M	ACTN2	21	c.2545G>T	p.E849*	Likely Pathogenic	0	0	0	Nonsense	Novel	NA	Deleterious (-4.534)	disease causing	0	0	0
123	NGS	34	M	TTN	270	c.60596C>T	p.P20199L	VUS	0	0	2/108468	Missense	Exac 2:179443367 G / A	Probably damaging (1)	Deleterious (-7.351)	disease causing	0	0	0
	NGS			MYH6	25	c.3343-3C>A		VUS	0	0	1/109836	Intronic	rs565446762	NA	NA	disease causing	0	0	0
124	NGS	56	M	MYH6	12	c.1007C>G	p.A336G	VUS	2/13006	2/8600	89/121284	Missense	rs138572790	Benign (0)	Deleterious (-3.357)	disease causing	0	0	0
	NGS			MYBPC3	16	c.1421_1424delAGTG	p.E474Vfs*13	Likely Pathogenic	0	0	0	Frameshift	Novel	NA	NA	disease causing	0	0	0
125	NGS	51	F	TTN	241	c.49369G>A	p.V16457I	VUS	0	0	20/119370	Missense	rs181957743	Benign (0.036)	Neutral (-0.680)	disease causing	0	0	0
126	NGS	12	F	MYH7	39	c.5779A>T	p.I1927F	VUS	0	0	4/121328	Missense	CM082963	Benign (0.429)	Neutral (-0.855)	disease causing	0	0	0
127	NGS	53	M	TTN	275	c.77273G>A	p.R25758Q	VUS	2/12018	2/8220	35/120564	Missense	rs200843338	Probably damaging (0.987)	Deleterious (-2.800)	disease causing	0	0	0
128	NGS	45	F	MYBPC3	3	c.323delC	p.108Lfs*51	Pathogenic	0	0	0	Frameshift	Novel	NA	NA	disease causing	0	0	0
129	NGS	39	M	PDLIM3	6	c.697G>C	p.V233L	VUS	4/13006	4/8600	49/120730	Missense	rs143121072	Probably damaging (0.998)	Neutral (-2.430)	disease causing	0	0	0
130	NGS	14	M	MYH7	20	c.2167C>G	p.R723G	Pathogenic	0	0	0	Missense	CM004393 (rs121913630)	Probably damaging ( 0.97)	Deleterious (-4.917)	disease causing	2	1	1
	NGS			TCAP	1	c.97C>T	p.R33W	VUS	3/13006	1/8600	8/120370	Missense	rs145524909	Probably damaging (1)	Deleterious (-7.309)	disease causing	2	1	1
131	NGS	40	M	TTN	309	c.99357G>C	p.K33119N	VUS	0	0	0	Missense	Novel	Benign (0.361)	Deleterious (-3.150)	polymorphism	0	0	0
	NGS			TTN	275	c.73237C>T	p.R24413W	VUS	0	0	3/120486	Missense	Exac 2:179429918 G / A	Probably damaging (0.966)	Deleterious (-4.317)	polymorphism	0	0	0
132	NGS	68	M	TTN	269	c.60393G>C	p.Q20131H	VUS	0	0	4/120498	Missense	rs727504520	Possibly damaging	Deleterious (-3.320)	disease causing	0	0	0
133	NGS	75	M	TTN	139	c.29974C>T	p.L9992F	VUS	0	0	0	Missense	Novel	Benign (0.005)	Neutral (-0.769)	polymorphism	0	0	0
134	NGS	43	F	ACTC1	7	c.1069A>G	p.M357V	VUS	0	0	0	Missense	Novel	Benign (0.004)	Neutral (-1.992)	disease causing	0	0	0
	NGS			TTN	246	c.50693G>C	p.G16898A	VUS	3/12260	3/8312	18/120578	Missense	rs201922910	Probably damaging (0.999)	Deleterious (-4.667)	disease causing	0	0	0
135	NGS	50	M	MYH7	11	c.958G>A	p.V320M	Likely Pathogenic	2/13006	2/8600	1/119812	Missense	CM033923 (rs376897125)	Probably damaging (0.998)	Deleterious (-2.565)	disease causing	0	0	0
136	NGS	42	M	MYBPC3	26	c.2603-2A>G		Likely Pathogenic	0	0	0	Splice site	Novel	NA	NA	disease causing	0	0	0
137	NGS	47	M	TTN	287	c.84247C>T	p.P28083S	VUS	0	0	0	Missense	Novel	Benign (0.005 )	Deleterious (-4.187)	polymorphism	0	0	0
138	NGS	0	F	MYH6	17	c.2051-2delA		VUS	0	0	0	Splice site	Novel	NA	NA	disease causing	0	0	0
139	NGS	44	F	MYH7	19	c.2156G>A	p.R719Q	Pathogenic	0	0	0	Missense	CM941085 (rs121913641)	Possibly damaging (0.566)	Neutral (-1.778)	disease causing	0	0	0
140	NGS	67	M	MYL3	4	c.383G>A p.G128D		VUS	0	0	0	Missense	Novel	Benign (0.243)	Deleterious (-5.943)	disease causing	0	0	0
141	NGS	44	M	TTN	293	c.87995T>A	p.F29332Y	VUS	0	0	0	Missense	Novel	Benign (0)	Neutral (-1.077)	disease causing	0	0	0
	NGS			TTN	255	c.55885A>G	p.I18629V	Likely Benign	7/12132	6/8262	77/119456	Missense	rs72646855	Benign (0.001)	Neutral (-0.433)	polymorphism	0	0	0
142	NGS	70	M	MYBPC3	30	c.3328delA	p.M1110Wfs*79	Likely Pathogenic	0	0	0	Frameshift	Novel	NA	NA	disease causing	2	1	0
143	NGS	62	F	MYBPC3	6	c.655G>T	p.V219F	Likely Pathogenic	0	0	0	Missense	CM106111 (rs397516068)	Probably damaging (0,999)	Deleterious (-3.452)	disease causing	0	0	0
	NGS			TTN	284	c.82232C>T	p.T27411I	VUS	0	0	5/120266	Missense	Exac 2:179417691 G / A	Possibly damaging ( 0.651 )	Deleterious (-3.677)	disease causing	0	0	0
144	NGS	41	M	MYBPC3	23	c.2308+1G>A		Pathogenic	1/12570	1/8398	0	Splice site	CS971816 (rs112738974)	NA	NA	disease causing	0	0	0
	NGS			TTN	193	c.37349C>T	p.A12450V	Likely Benign	1/12158	1/8282	83/119428	Missense	rs72677221	Probably damaging (0.996 )	Deleterious (-2.547)	disease causing	0	0	0
145	NGS	20	M	JPH2	2	c.590G>T	p.R197L	VUS	0	0	0	Missense	Novel	Probably damaging (1)	Deleterious (-6.550)	disease causing	2	2	1
146	NGS	22	F	TTN	296	c.89159C>G	p.P29720R	VUS	0	0	0	Missense	Novel	Possibly damaging (0.936)	Deleterious (-3.660)	disease causing	0	0	0
	NGS			TTN	231	c.47036T>C	p.M15679T	VUS	0	0	27/120430	Missense	rs200585270	Benign (0.020 )	Deleterious (-3.660)	disease causing	0	0	0
147	NGS			TTN	288	c.85301G>T	p.S28434I	Likely Benign	7/12184	7/8276	109/120734	Missense	rs180975448	Possibly damaging (0.895)	Deleterious (-4.320)	disease causing	0	0	0
148	NGS	52	F	VCL	15	c.2046A>T	p.L682F	VUS	0	0	8/121406	Missense	rs565398652	Probably damaging (0.997)	Neutral (-2.025)	disease causing	1	1	0
149	NGS	53	F	TNNI3	7	c.485G>A	p.R162Q	Likely Pathogenic	0	0	3/120102	Missense	CM034575 (rs397516354)	Possibly damaging ( 0.768)	Neutral (-1.126)	disease causing	0	0	0
150	NGS	47	M	TTN	232	c.47109T>G	p.F15703L	VUS	1/11678	1/8086	1/22324	Missense	rs370583314	Benign (0.006)	Deleterious (-2.992)	polymorphism	0	0	0
	NGS			TTN	226	c.45509A>T	p.D15170V	VUS	0	0	6/120662	Missense	rs773447539	Probably damaging (1)	Deleterious (-6.700)	disease causing	0	0	0
151	NGS	13	F	TNNI3	8	c.602T>C	p.M201T	Likely Pathogenic	0	0	0	Missense	Novel	Probably damaging (0.967)	Deleterious (-4.857)	disease causing	0	0	0
152	NGS	64	M	MYBPC3	17	c.1565C>T	p.A522V	VUS	1/12850	0	3/120274	Missense	rs370362589	Benign (0.334)	Neutral (-1.579)	polymorphism	0	0	0
153	NGS	33	M	TNNC1	1	c.23C>T	p.A8V	Likely Pathogenic	0	0	0	Missense	CM083571 (rs267607125)	Possibly damaging (0.953)	Neutral (-0.458)	disease causing	0	0	0
	NGS			TTN	307	c.94486G>A	p.A31496T	VUS	1/12142	1/8268	25/120692	Missense	rs200237973	Probably damaging (1)	Deleterious (-2.907)	disease causing	0	0	0
154	NGS	77	F	TTN	245	c.50318G>A	p.S16773N	VUS	0	0	12/120480	Missense	rs536645864	Benign (0)	Neutral (-1.460)	polymorphism	0	0	0
	NGS			TTN	231	c.46790G>A	p.R15597H	VUS	0	0	12/118590	Missense	rs574313741	Probably damaging (0.990)	Deleterious (-2.920)	disease causing	0	0	0
155	NGS	62	F	MYBPC3	2	c.50G>A	p.R17Q	Likely Benign	1/12502	0	12/83926	Missense	rs374630007	Possibly damaging (0.924)	Neutral (-0.872)	polymorphism	0	0	0
	NGS			TTN	82	c.20966G>A	p.S6989N	VUS	0	0	0	Missense	Novel	Benign (0.024)	Neutral (-1.767)	polymorphism	0	0	0
156	NGS	82	F	MYH7	35	c.5135G>A	p.R1712Q	Likely Pathogenic	0	0	1/1213669	Missense	rs193922390	Probably damaging (1)	Deleterious (-2.586)	disease causing	0	0	0
157	NGS	71	F	MYH7	37	c.5342G>A	p.R1781H	VUS	0	0	1/121410	Missense	rs397516246	Probably damaging (1)	Deleterious (-3.393)	disease causing	0	0	0
158	NGS	52	M	MYH6	11	c.982G>A	p.E328K	VUS	1/13006	0	7/121144	Missense	rs144422878	Possibly damaging (0.488)	Deleterious (-2.997)	disease causing	0	0	0
	NGS			JPH2	2b	c.1015G>A	p.G339S	VUS	2/13006	0	10/118606	Missense	rs368290474	Probably damaging (1)	Deleterious (-5.755)	disease causing	0	0	0
	NGS			RYR2	50	c.7619A>G	p.H2540R	VUS	7/12444	0	17/120772	Missense	rs200105499	Probably damaging (0.993)	Deleterious (-6.129)	disease causing	0	0	0
	NGS			TTN	262	c.58072G>A	p.V19358M	VUS	14/12276	1/8318	39/115166	Missense	rs145527033	Probably damaging (0.999)	Neutral (-2.200)	disease causing	0	0	0
159	NGS	65	F	MYH7	20	c.2167C>T	p.R723C	Pathogenic	0	0	3/121400	Missense	CM920493 (rs121913630)	Probably damaging (1)	Deleterious (-4.818)	disease causing	1	1	0
160	NGS	67	F	MYH7	21	c.2389G>A	p.A797T	Pathogenic	1/13006	0	4/121372	Missense	CM950825 (rs3218716)	Benign (0.057)	Neutral (-0.360)	polymorphism	0	0	0
	NGS			TTN	275	c.78641C>T	p.P26214L	VUS	0	0	1/116398	Missense	rs561319491	Probably damaging (1)	Deleterious (-7.327)	disease causing	0	0	0
161	NGS	79	F	TNNT2	16	c.833G>A	p.R278H	Likely Pathogenic	0	0	2/93298	Missense	rs397516484	Probably damaging (1)	Neutral (-1.317)	disease causing	0	0	0
162	NGS	33	M	MYBPC3	25	c.2497G>A	p.A833T	Likely Benign	15/12860	15/8530	203/120654	Missense	CM032957 (rs199865688)	Possibly damaging (0.944)	Neutral (-1.781)	disease causing	0	0	0
	NGS			TTN	255	c.55873C>T	p.R18625C	VUS	1/12130	1/8256	25/118978	Missense	rs376800688	Probably damaging (1)	Deleterious (-6.247)	disease causing	0	0	0
	NGS			TTN	155	c.31738G>A	p.E10580K	VUS	0	0	0	Missense	Novel	Benign (0)	Neutral (-0.961)	polymorphism	0	0	0
163	NGS	69	M	VCL	14	c.1907A>G	p.H636R	Likely Benign	12/13006	11/8600	180/120680	Missense	rs71579374	Probably damaging (0.968)	Deleterious (-3.093)	disease causing	0	0	0
164	NGS	61	M	TPM1	9	c.841A>G	p.M281V	VUS	0	0	0	Missense	rs397516394	Benign (0)	Neutral (-1.043)	disease causing	0	0	0
	NGS			TTN	304	c.91800A>C	p.E30600D	VUS	0	0	0	Missense	Novel	Probably damaging (0.991)	Neutral (-2.233)	disease causing	0	0	0
165	NGS	7	M	TNNC1	4	c.214G>A	p.V72M	VUS	0	0	0	Missense	Novel	Probably damaging (0.999)	Neutral (-1.854)	disease causing	0	0	0
	NGS			TTN	288	c.85511G>A	p.R28504H	VUS	5/12416	0	15/120662	Missense	rs141817409	Possibly damaging (0.626)	Deleterious (-3.367)	disease causing	0	0	0
166	NGS	54	M	MYBPC3	25	c.2579C>A	p.A860D	VUS	0	0	0	Missense	Novel	Benign (0.389)	Neutral (-1.777)	disease causing	0	0	0
	NGS			MYBPC3	17	c.1505G>A	p.R502Q	Pathogenic	0	0	0	Missense	CM981325 (rs39751590)	Probably damaging (0,999)	Deleterious (-3.283)	disease causing	0	0	0
	NGS			RYR2	85	c.11497G>A	p.D3833N	VUS	0	0	1/22472	Missense	Exac 1:237934127 G / A	Probably damaging (1)	Deleterious (-3.118)	disease causing	0	0	0
	NGS			TTN	136	c.29635G>A	p.A9879T	VUS	3/11926	0	12/120714	Missense	rs200321239	Benign (0)	Neutral (0.068)	polymorphism	0	0	0
167	NGS	36	M	MYH6	33	c.4684C>T	p.R1562W	VUS	0	0	1/120126	Missense	Exac 14:23855799 G / A	Probably damaging (1)	Deleterious (-5.802)	disease causing	0	0	0
168	NGS	44	F	MYBPC3	24	c.2311G>A	p.V771M	Likely Pathogenic	2/11804	1/7910	13/119842	Missense	CM056362 (rs371488302)	Probably damaging (0.997)	Neutral (-2.143)	disease causing	0	0	0
	NGS			MYBPC3	17	c.1564G>A	p.A522T	Likely Benign	22/12850	7/8528	47/120296	Missense	CM057197 (rs11570082)	Benign (0.013)	Neutral (-0.247)	polymorphism	0	0	0
	NGS			TTN	179	c.34552T>A	p.S11518T	VUS	0	0	1/120402	Missense	Exac 2:179499252 A / T	Possibly damaging (0.627)	Neutral (-1.624)	disease causing	0	0	0
169	NGS	58	M	MYL2	2	c.64G>A	p.E22K	Likely Pathogenic	0	0	1/120944	Missense	CM961005 (rs104894368)	Probably damaging (0.984)	Deleterious (-3.320)	disease causing	0	0	0
170	NGS	71	M	TTN	280	c.80755G>A	p.V26919M	VUS	8/12086	8/8260	51/119974	Missense	rs200899806	Benign (0.280)	Neutral (-1.638)	disease causing	0	0	0
	NGS			TNNT2	16	c.857G>A	p.R286H	Likely Pathogenic	1/13000	1/8598	7/88810	Missense	CM034584 (rs141121678)	Probably damaging (1,000)	Deleterious (-2.715)	disease causing	0	0	0
	NGS			TTN	65	c.16069C>T	p.P5357S	VUS	0	0	0	Missense	Novel	Possibly damaging (0.698)	Deleterious (-4.157)	disease causing	0	0	0
	NGS			TTN	110	c.27037C>A	p.P9013T	VUS	0	0	0	Missense	Novel	Possibly damaging (0.759)	Deleterious (-3.624)	polymorphism	0	0	0
171	NGS	63	F	MYBPC3	2	c.50G>A	p.R17Q	Likely Benign	1/12502	0	12/83926	Missense	rs374630007	Possibly damaging (0.924)	Neutral (-0.872)	polymorphism	0	0	0
172	NGS	49	M	MYBPC3	26	c.2670dupG	p.R891Afs*160	Pathogenic	0	0	0	Frameshift	CI092571	NA	NA	disease causing	0	0	0
173	NGS	34	M	MYH6	13	c.1252G>A	p.V418M	VUS	1/13006	1/8600	28/121410	Missense	rs147606900	Probably damaging (1)	Neutral (-2.469)	disease causing	0	0	0
174	NGS	78	F	MYH6	23	c.3010G>T	p.A1004S	VUS	12/13006	11/8600	119/121412	Missense	CM052257 (rs143978652)	Benign (0.024)	Neutral (-2.065)	disease causing	0	0	0
175	NGS	66	M	MYBPC3	10	c.906-1G>C		Likely Pathogenic	0	0	1/113088	Splice site	CS086502	NA	NA	disease causing	0	0	0
176	NGS	34	M	MYBPC3	25	c.2458C>T	p.R820W	VUS	0	0	1/120696	Missense	CM103890	Probably damaging (1)	Deleterious (-6.548)	disease causing	0	0	0
177	NGS	61	F	MYH6	20	c.2404G>C	p.E802Q	VUS	0	0	0	Missense	Novel	Possibly damaging (0.845)	Neutral (-2.072)	disease causing	0	0	0
	NGS			TPM1	4	c.375-5T>C		VUS	5/13006	4/8600	33/121352	Intronic	rs377061868	NA	NA	disease causing	0	0	0
	NGS			TTN	275	c.70768A>G	p.R23590G	VUS	0	0	0	Missense	Novel	Benign (0.181)	Deleterious (-4.423)	disease causing	0	0	0
178	NGS	30	F	MYH7	11	c.920C>G	p.P307R	Likely Pathogenic	0	0	0	Missense	Novel	Probably damaging (1)	Deleterious (-7.451)	disease causing	0	0	0
179	NGS	2	M	ACTN2	10	c.893G>A	p.R298H	VUS	8/13006	8/8600	67/121394	Missense	rs142482143	Possibly damaging (0.877)	Deleterious (-3.143)	disease causing	0	0	0
180	NGS	41	M	TTN	283	c.81610G>A	p.E27204K	VUS	9/12366	7/8350	32/120510	Missense	rs200503016	Benign (0.147)	Deleterious (-2.771)	disease causing	0	0	0
	NGS			RYR2	41	c.6299G>A	p.R2100Q	VUS	0	0	0	Missense	Novel	Benign (0.051)	Neutral (-1.419)	disease causing	0	0	0
181	NGS	40	F	PRKAG2	14	c.1444G>A	p.A482T	Likely Pathogenic	0	0	0	Missense	Novel	Possibly damaging (0.919)	Deleterious (-3.757)	disease causing	0	0	0
182	NGS	70	M	TNNT2	16	c.860G>A	p.W287*	Pathogenic	0	0	1/87972	Nonsense	CM031386 (rs727504247)	NA	Deleterious (-5.293)	disease causing	0	0	0
	NGS			RYR2	85	c.11497G>A	p.D3833N	VUS	0	0	1/22472	Missense	Exac 1:237934127 G / A	Probably damaging (1)	Deleterious (-3.118)	disease causing	0	0	0
183	NGS	71	F	TTN	296	c.89200+4T>C		VUS	2/11826	2/8170	16/112854	Intronic	rs373514079	NA	NA	disease causing	0	0	0
	NGS			TTN	89	c.22940A>G	p.N7647S	VUS	1/12062	1/8256	42/119780	Missense	rs146057575	Benign (0)	Neutral (-1.749)	polymorphism	0	0	0
184	NGS	23	M	MYBPC3	17	c.1483C>T	p.R495W	Likely Pathogenic	0	0	0	Missense	CM092562 (rs397515905)	Probably damaging (0,999)	Deleterious (-5.228)	disease causing	0	0	0
185	NGS	61	M	MYBPC3	21	c.1928-2A>G		Pathogenic	0	0	0	Splice site	CS014131 (rs397515937)	NA	NA	disease causing	4	1	0
186	NGS	68	M	MYBPC3	21	c.1928-2A>G		Pathogenic	0	0	0	Splice site	CS014131 (rs397515937)	NA	NA	disease causing	0	0	0
	NGS			MYL2	6	c.401A>C	p.E134A	VUS	5/13001	5/8595	19/121396	Missense	CM086879 (rs143139258)	Possibly damaging (0.785)	Deleterious (-5.696)	disease causing	0	0	0
	NGS			TTN	253	c.55361G>A	p.R18454H	VUS	0	0	14/118870	Missense	rs727503585	Probably damaging (1)	Deleterious (-3.760)	disease causing	0	0	0
187	NGS	53	F	MYBPC3	24	c.2311G>A	p.V771M	Likely Pathogenic	2/11804	1/7910	13/119842	Missense	CM056362 (rs371488302)	Probably damaging (0.997)	Neutral (-2.143)	disease causing	0	0	0
	NGS			MYBPC3	33	c.3719T>A	p.I1240N	Likely Pathogenic	0	0	0	Missense	Novel	Probably damaging (0.999)	Deleterious (-6.300)	disease causing	0	0	0
188	NGS	63	M	MYL3	4	c.427G>A	p.E143K	Likely Pathogenic	0	0	0	Missense	CM021117 (rs104893750)	Possibly damaging (0.941)	Deleterious (-3.841)	disease causing	2	1	1
189	NGS	44	F	MYL3	4	c.427G>A	p.E143K	Likely Pathogenic	0	0	0	Missense	CM021117 (rs104893750)	Possibly damaging (0.941)	Deleterious (-3.841)	disease causing	0	0	0
	NGS			TTN	75	c.18973A>G	p.T6325A	VUS	0	0	0	Missense	Novel	Benign (0.083)	Deleterious (-2.741)	polymorphism	0	0	0
	NGS			TTN	275	c.72563G>C	p.R24188T	VUS	0	0	0	Missense	Novel	Probably damaging (1)	Deleterious (-4.573)	disease causing	0	0	0
190	NGS	16	M	VCL	7	c.829C>A	p.L277M	Likely Benign	1/1300	1/8600	5/121192	Missense	CM062022 (rs71579353)	Benign (0)	Neutral (0.368)	disease causing	0	0	0
191	NGS	81	F	VCL	7	c.829C>A	p.L277M	Likely Benign	1/1300	1/8600	5/121192	Missense	CM062022 (rs71579353)	Benign (0)	Neutral (0.368)	disease causing	0	0	0
192	NGS	50	F	MYBPC3	26	c.2603-2A>G		Likely Pathogenic	0	0	0	Splice site	Novel	NA	NA	disease causing	3	3	1
193	NGS	47	M	MYH7	21	c.2389G>A	p.A797T	Pathogenic	1/13006	0	4/121372	Missense	CM950825 (rs3218716)	Benign (0,057)	Neutral (-0.360)	polymorphism	1	0	0
194	NGS	20	M	MYBPC3	23	c.2190delC	K731Rfs*23	Pathogenic	0	0	0	Frameshift	Novel	NA	NA	disease causing	3	1	1
195	NGS	53	F	MYH7	11	c.958G>A	p.V320M	Likely Pathogenic	2/13006	2/8600	1/119812	Missense	CM033923 (rs376897125)	Probably damaging (0.998)	Deleterious (-2.565)	disease causing	0	0	0
196	NGS	67	F	MYBPC3	25	c.2458C>T	p.R820W	VUS	0	0	1/120696	Missense	CM103890	Probably damaging (1)	Deleterious (-6.548)	disease causing	0	0	0
	NGS			CAV3	2	c.216C>G	p.C72W	Likely Benign	18/13006	15/8600	136/120922	Missense	CM980306 (rs116840776)	Possibly damaging (0,496)	Deleterious (-6.167)	disease causing	0	0	0
197	NGS	44	M	MYBPC3	13	c.1156G>T	p.E386*	Pathogenic	0	0	0	Nonsense	CM119643 (rs397515888)	NA	Deleterious (-5.543)	disease causing	1	1	1
198	NGS	56	M	MYH7	20	c.2167C>T	p.R723C	Pathogenic	0	0	3/121400	Missense	CM920493 (rs121913630)	Probably damaging (1)	Deleterious (-4.818)	disease causing	0	0	0
199	NGS	48	M	ACTC1	5	c.751A>G	p.T251A	VUS	0	0	0	Missense	rs730880039	Benign (0.079)	Deleterious (-3.313)	disease causing	0	0	0
200	NGS	37	F	ACTC1	5	c.751A>G	p.T251A	VUS	0	0	0	Missense	rs730880039	Benign (0.079)	Deleterious (-3.313)	disease causing	0	0	0
201	NGS	50	M	GLA	2	c.352C>T	p.R118C	VUS	4/10559	4/6724	22/87691	Missense	CM061789 (rs148158093)	Possibly damaging	Deleterious (-4.667)	polymorphism	0	0	0
	NGS			MYBPC3	25	c.2529_2530dupGA	p.M844Rfs*36	Pathogenic	0	0	0	Frameshift	CI092570	NA	NA	disease causing	0	0	0
202	NGS	57	F	MYBPC3	23	c.2308+1G>A		Pathogenic	1/12570	1/8398	0	Splice site	CS971816 (rs112738974)	NA	NA	disease causing	0	0	0
203	NGS	12	F	MYBPC3	23	c.2308+1G>A		Pathogenic	1/12570	1/8398	0	Splice site	CS971816 (rs112738974)	NA	NA	disease causing	0	0	0
	NGS			MYBPC3	2	c.223G>A	p.D75N	Likely Pathogenic	1/12927	1/8545	3/32862	Missense	HM090070 (rs375471260)	Probably damaging.	Neutral (-2.006)	disease causing	0	0	0
204	NGS	75	M	MYBPC3	19	c.1897+3G>A		VUS	0	0	0	Intronic	Novel	NA	NA	disease causing	0	0	0
205	NGS	49	F	MYBPC3	29	c.3190+2T>C		Likely Pathogenic	0	0	0	Splice site	Novel	NA	NA	disease causing	0	0	0
206	NGS	72	M	MYBPC3	29	c.3190+5G>C		Likely Pathogenic	0	0	0	Intronic	Novel	NA	NA	disease causing	0	0	0
207	NGS	57	F	MYBPC3	11	c.910A>C	p.S304R	VUS	0	0	0	Missense	Novel	Benign (0,09)	Neutral (-0.695)	disease causing	0	0	0
	NGS			MYH6	29	c.4048G>A	p.E1350K	VUS	0	0	2/121034	Missense	ExAC: 14:23858195 C / T	Probably damaging (1)	Deleterious (-2.998)	disease causing	0	0	0
208	NGS	16	M	MYBPC3	33	c.3811C>T	p.R1271*	Pathogenic	0	0	3/116692	Nonsense	CM086866 (rs397516042)	NA	Deleterious (-4.500)	disease causing	0	0	0
	NGS			TTN	81	c.20543G>A	p.G6848E	VUS	0	0	0	Missense	Novel	Benign (0.085)	Deleterious (-5.022)	polymorphism	0	0	0
209	NGS	62	M	MYBPC3	17	c.1519G>A	p.G507R	Likely Benign	17/12857	3/8533	82/120688	Missense	CM032598 (rs35736435)	Probably damaging (1)	Deleterious (-6.938)	disease causing	0	0	0
	NGS			TPM1	9	c.841A>G	p.M281V	VUS	0	0	0	Missense	rs397516394	Benign (0)	Neutral (-1.043)	disease causing	0	0	0
	NGS			TTN	250	c.51698G>A	p.G17233D	VUS	0	0	21/120308	Missense	rs202206216	Probably damaging (1)	Deleterious (-5.333)	disease causing	0	0	0
	NGS			TTN	157	c.31849G>T	p.V10617F	VUS	0	0	3/120650	Missense	Exac 2:179517051 C / A	Benign (0.119)	neutral (-2.239)	polymorphism	0	0	0
210	NGS	45	M	MYBPC3	19	c.1800delA	p.K600Nfs*2	Pathogenic	0	0	1/44578	Frameshift	CD031521 (rs397515926)	NA	NA	disease causing	0	0	0
211	NGS	48	M	MYBPC3	17	c.1471delG	p.V491Wfs*3	Likely Pathogenic	0	0	0	Frameshift	Novel	NA	NA	disease causing	5	4	0
212	NGS	48	M	MYBPC3	24	c.2329dupG	p.A777Gfs*56	Pathogenic	0	0	0	Frameshift	Novel	NA	NA	disease causing	0	0	0
213	NGS	46	M	MYBPC3	16	c.1433C>G	p.S478W	VUS	0	0	0	Missense	Novel	Probably damaging (1)	Deleterious (-6.075)	disease causing	0	0	0
	NGS			CAV3	2	c.169G>A	p.V57M	VUS	0	0	2/120998	Missense	rs116840795	Probably damaging	Deleterious (-2.667)	disease causing	0	0	0
214	NGS	67	M	MYBPC3	32	c.3620_3623dupGCCC	p.K1209Pfs*34	Pathogenic	0	0	0	Frameshift	Novel	NA	NA	disease causing	2	2	1
	NGS			TTN	128	c.28832A>T	p.E9611V	VUS	0	0	0	Missense	Novel	Benign (0)	Deleterious (-2.706)	polymorphism	0	0	0
215	NGS	54	M	MYBPC3	5	c.640G>A	p.D214N	Likely Pathogenic	0	0	4/110080	Missense	rs769167548	Possibly damaging (0.954)	Deleterious (-3.906)	disease causing	0	0	0
	NGS			RYR2	17	c.1628G>A	p.G543E	VUS	0	0	0	Missense	COSM3485698	Probably damaging ( 0.959 )	Deleterious (-5.916)	disease causing	0	0	0
	NGS			TTN	90	c.23203A>C	p.N7735H	VUS	1/12264	1/8330	18/117982	Missense	rs376982715	Probably damaging (0.998)	Deleterious (-3.269)	polymorphism	0	0	0
216	NGS	67	F	MYBPC3	27	c.2905+2T>C		Likely Pathogenic	0	0	0	Splice site	Novel	NA	NA	disease causing	0	0	0
	NGS			RYR2	15	c.1476+4C>T		VUS	1/11925	1/8207	18/104486	Intronic	rs369442980	NA	NA	disease causing	0	0	0
217	NGS	64	M	MYBPC3	23	c.2308G>A,	p.D770N	Pathogenic	0	0	1/120498	Missense	CM043542 (rs36211723)	Possibly damaging	Deleterious (-3.921)	Disease causing	0	0	0
	NGS			TTN	275	c.72098G>C	p.G24033A	VUS	0	0	0	Missense	Novel	Probably damaging (0.981)	Deleterious (-3.940)	Disease causing	0	0	0
218	NGS	24	M	MYH6	26	c.3533G>A	p.R1178Q	VUS	0	0	1/75776	Missense	ExAC: 14:23859465 C / T	Probably damaging (1)	Neutral (-2.392)	Disease causing	0	0	0
	NGS			PRKAG2	7	c.905G>A	p.R302Q	Pathogenic	0	0	0	Missense	CM011949 (rs121908987)	Probably damaging (0,992)	Deleterious (-3.914)	disease causing	0	0	0
	NGS			MYBPC3	7	c.814C>T	p.R272C	VUS	0	0	2/23870	Missense	CM062892 (rs397516075)	Possibly damaging	Deleterious (-4.798)	Disease causing	0	0	0
	NGS			TTN	150	c.31322A>T	p.K10441I	VUS	0	0	0	Missense	Novel	Benign (0)	Deleterious (-3.924)	Disease causing	0	0	0
219	NGS	36	F	MYBPC3	3	c.313dupG	p.A105Gfs*8	Pathogenic	0	0	0	Frameshift	Novel	NA	NA	Disease causing	0	0	0
	NGS			TTN	307	c.95876T>C	p.I31959T	VUS	1/12060	1/8240	4/120760	Missense	rs370618537	Benign (0)	Neutral (2.435)	polymorphism	0	0	0
	NGS			TTN	283	c.81787A>G	p.K27263E	VUS	0	0	4/116758	Missense	Exac 2:179418241 T / C	Probably damaging ( 0.997)	Deleterious (-2.867)	Disease causing	0	0	0
220	NGS	42	F	MYBPC3	24	c.2373dupG	p. W792Vfs*41	Pathogenic	0	0	0	Frameshift	CI983160 (rs397515963)	NA	NA	Disease causing	0	0	0
221	NGS	45	M	MYBPC3	23	c.2149-1G>A		Pathogenic	0	0	0	Splice site	CS1314770? (rs727504334)	NA	NA	Disease causing	0	0	0
	NGS			TTN	42	c.9812C>T	p.S3271F	VUS	0	0	0	Missense	Novel	Benign (0)	Deleterious (-3.567)	polymorphism	0	0	0
222	NGS	80	F	MYBPC3	29	c.3065G>C	p.R1022P	Likely Pathogenic	0	0	3/119054	Missense	CM058261? (rs397516000)	Probably damaging	Deleterious (-5.932)	Disease causing	0	0	0
	NGS			TTN	275	c.72559T>C	p.F24187L	VUS	2/12072	2/8230	17/120712	Missense	rs200181804	Probably damaging (0.999)	Deleterious (-4.600)	disease causing	0	0	0
223	NGS	42	M	MYBPC3	23	c.2149-1G>A		Pathogenic	0	0	0	Splice site	CS1314770? (rs727504334)	NA	NA	Disease causing	1	1	1
224	NGS	78	M	MYBPC3	23	c.2149-1G>A		Pathogenic	0	0	0	Splice site	CS1314770? (rs727504334)	NA	NA	Disease causing	0	0	0
225	NGS	59	F	MYBPC3	33	c.3640T>C	p.W1214R	Likely Pathogenic	0	0	0	Missense	CM102025	Probably damaging (1)	Deleterious (-12.767)	disease causing	0	0	0
	NGS			TTN	253	c.55462G>T	p.V18488L	VUS	0	0	0	Missense	Novel	Benign (0.278)	Neutral (-2.033)	disease causing	0	0	0
	NGS			TTN	284	c.82232C>T	p.T27411I	VUS	0	0	5/120266	Missense	Exac 2:179417691 G / A	Possibly damaging (0,651)	Deleterious (-3.677)	disease causing	0	0	0
226	NGS	55	F	MYH6	34	c.5101C>T	p.R1701W	VUS	0	0	6/121268	Missense	Exac; 14:23855199 G / A	Probably damaging (1)	Deleterious (-5.289)	disease causing	0	0	0
	NGS			MYBPC3	25	c.2441_2443delAGA	p.K814del	VUS	0?	0?	39/120542	In-frame deletion	CD021840	NA	NA	disease causing	0	0	0
	NGS			RYR2	90C	c.12919C>T	p.R4307C	VUS	9/12071	9/8235	27/120632	Missense	rs200092869	Probably damaging (0.997)	Deleterious (-2.582)	polymorphism	0	0	0
227	NGS			ACTN2	15	c.1748A>C	p.E583A	VUS	0	0	1/121382	Missense	CM101367 (rs200631005)	Benign (0.042)	Neutral (-2.072)	disease causing	0	0	0
	NGS			MYBPC3	12	c.976C>G	p.R326G	VUS	0	0	0	Missense	rs776681371	Benign (0,4)	Deleterious (-3.957)	disease causing	0	0	0
228	NGS	16	M	MYBPC3	23	c.2149-1G>A		Pathogenic	0	0	0	Splice site	CS1314770? (rs727504334)	NA	NA	Disease causing	0	0	0
	NGS			TTN	255	c.55885A>G	p.I18629V	Likely Benign	7/12132	6/8262	77/119456	Missense	rs72646855	Benign (0.001)	Neutral (-0.433)	polymorphism	0	0	0
	NGS			TTN	299	c.89975G>A	p.R29992H	VUS	0	0	2/94582	Missense	rs775600228	Probably damaging (1)	Deleterious (-3.637)	Disease causing	0	0	0
229	NGS	50	M	MYBPC3	17	c.1624G>C	p.E542Q	Pathogenic	1/12614	0	2/80474	Missense	CM971007 (rs121909374)	Possibly damaging (0.910)	Neutral (-1.640)	disease causing	0	0	0
	NGS			TPM1	1	c.62G>T	p.R21L	VUS	0	0	1/99636	Missense	rs730881151	Benign (0.001)	Deleterious (-3.643)	disease causing	0	0	0
	NGS			TTN	80	c.20383G>A	p.V6795I	VUS	0	0	1/120686	Missense	Exac 2:179584002 C / T	Benign (0.009)	Neutral (-0.555)	polymorphism	0	0	0
230	NGS	55	M	TPM1	1	c.62G>T	p.R21L	VUS	0	0	1/99636	Missense	rs730881151	Benign (0.001)	Deleterious (-3.643)	disease causing	0	0	0
231	NGS	21	F	MYH7	22	c.2424-4_2424-5insA		VUS	0	0	0	Intronic	Novel	NA	NA	polymorphism	3	0	0	De novo
232	NGS	32	F	MYH7	19	c.2155C>T	p.R719W	Pathogenic	0	0	0	Missense	CM941086 (rs121913637)	Possibly damaging	Deleterious (-5.340)	disease causing	0	0	0
	NGS			TNNT2	16	c.857G>A	p.R286H	Likely Pathogenic	1/13000	1/8598	7/88810	Missense	CM034584 (rs141121678)	Probably damaging (1,000)	Deleterious (-2.715)	disease causing	0	0	0
	NGS			ACTN2	16	c.1930G>A	p.A644T	VUS	5/13001	5/8595	28/120704	Missense	rs146164600	Benign (0.247)	Neutral (-0.598)	disease causing	0	0	0
233	NGS	57	M	MYH7	21	c.2312G>C	p.G771A	Likely Pathogenic	0	0	1/121270	Missense	ExAC: 14:23894602 C / G	Probably damaging (0.985)	Deleterious (-4.509)	disease causing	0	0	0
	NGS			TTN	299	c.89954C>T	p.P29985L	VUS	0	0	3/112478	Missense	Exac: 2:179406146 G / A	Possibly damaging (0.597)	Deleterious (-6.553)	disease causing	0	0	0
234	NGS	50	M	MYH7	21	c.2312G>C	p.G771A	Likely Pathogenic	0	0	1/121270	Missense	ExAC: 14:23894602 C / G	Probably damaging (0.985)	Deleterious (-4.509)	disease causing	0	0	0
235	NGS	28	F	MYH7	22	c.2428T>C	p.S810P	VUS	0	0	0	Missense	Novel	Benign (0.013)	Deleterious (-2.580)	disease causing	0	0	0
	NGS			TTN	253	c.54326T>C	p.I18109T	VUS	0	0	5/120656	missense	rs558670891	Possibly damaging (0.842)	Deleterious (-3.460)	disease causing	0	0	0
236	NGS	37	M	MYH7	35	c.4954G>T	p.D1652Y	Likely Pathogenic	0	0	3/121192	Missense	CM094390 (rs397516233)	Probably damaging	Deleterious (-4.786)	disease causing	0	0	0
	NGS			MYH7	34	c.4817G>A	p.R1606H	VUS	1/13005	1/8599	6/121408	Missense	CM1310645 (rs373514686)	Probably damaging ( 0.998)	Deleterious (-2.971)	disease causing	0	0	0
237	NGS	55	M	MYH7	35	c.4954G>T	p.D1652Y	Likely Pathogenic	0	0	3/121192	Missense	CM094390 (rs397516233)	Probably damaging	Deleterious (-4.786)	disease causing	0	0	0
	NGS			JPH2	2b	c.1009G>A	p.E337K	VUS	0	0	0	Missense	Novel	Probably damaging (0,999)	Deleterious (-3.848)	disease causing	0	0	0
238	NGS	89	F	GLA	7	c.1088G>A	p.R363H	Likely Pathogenic	0	0	3/87723	Missense	HM971744 (rs111422676)	Benign	Neutral (-1.075)	Polymorphism	0	0	0
	NGS			TTN	295	c.88394G>A	p.R29465H	Likely Benign	17/12192	2/8296	42/120724	Missense	rs200648462	Probably damaging (1)	Deleterious (-3.502)	disease causing	0	0	0
	NGS			TTN	307	c.97232G>C	p.G32411A	VUS	2/12212	2/8306	7/120754	Missense	rs376634193	Benign (0.414)	Deleterious (-4.453)	disease causing	0	0	0
239	NGS	19	F	MYH6	25	c.3342+3_3342+7delGACTT		VUS	0	0	0	Intronic	Novel	NA	NA	disease causing	0	0	0
	NGS			TPM1	7	c.656A>G	p.D219G	VUS	0	0	0	Missense	Novel	Benign (0.019)	Deleterious (-5.127)	diseasse causing	0	0	0
240	NGS	57	M	RYR2	73	c.10523T>C	p.I3508T	VUS	1/11859	0	4/119764	Missense	rs115622575	Benign (0.015)	Neutral (-1.207)	polymorphism	0	0	0
241	NGS	85	M	TPM1	2	c.211C>G	p.L71V	VUS	0	0	0	Missense	rs730881143	Benign (0.007)	Neutral (-1.918)	disease causing	0	0	0
	NGS			RYR2	73	c.10528C>T	p.R3510C	VUS	1/11859	1/8167	2/119698	Missense	rs201749277	Probably damaging (0.999)	Deleterious (-4.805)	disease causing	0	0	0
242	NGS	77	M	TTN	275	c.78019G>A	p.E26007K	VUS	0	0	5/120176	Missense	Exac 2:179425136 C / T	Benign (0.017)	Neutral (-2.420)	disease causing	0	0	0
	NGS			RYR2	68	c.9755A>G	p.H3252R	Likely Benign	0	0	2/120642	Missense	rs760379293	Benign (0)	Neutral (0.346)	disease causing	0	0	0
	NGS			TTN	120	c.28152A>T	p.K9384N	VUS	0	0	2/99282	Missense	Exac 2:179554285 T / A	Benign (0.241)	Neutral (-2.417)	disease causing	0	0	0
243	NGS	67	F	TTN	88	c.22621A>T	p.I7541F	VUS	0	0	0	Missense	Novel	Benign (0.037)	Deleterious (-2.554)	disease causing	0	0	0
	NGS			RYR2	60	c.8791C>T	p.R2931C	VUS	0	0	2/116924	Missense	Exac: 1:237838107 C / T	Probably damaging (0.999)	Deleterious (-5.561)	disease causing	0	0	0
244	NGS	23	M	ACTN2	20	c.2446G>A	p.D816N	VUS	0	0	0	Missense	gnomAD 1:236924393 G / A	Probably damaging (0.999)	Deleterious (-3.038)	disease causing	0	0	0
245	NGS	44	M	TNNI3	6	c.304G>A	p.A102T	VUS	1/12680	0	3/120058	Missense	rs374618872	Benign (0)	Neutral (-1.719)	polymorphism	0	0	0
	NGS			TTN	195	c.37807G>C	p.G12603R	VUS	0	0	0	Missense	Novel	Probably damaging (1)	Deleterious (-6.278)	disease causing	0	0	0
246	NGS	1	M	VCL	14	c.1940C>T	p.A647V	VUS	0	0	6/119344	Missense	rs534449109	Probably damaging (0,999)	Neutral (1.296)	disease causing	0	0	0
247	NGS	10	M	VCL	10	c.1237G>A	p.A413T	Likely Benign	3/13006	3/8600	29/121390	Missense	rs146278697	Benign (0.126 )	Neutral (-0.196)	disease causing	0	0	0
248	NGS	?	F	LAMP2	6	c.778C>T	p.H260Y	VUS	0	0	2/87696	Missense	ExAC X:119580246 G / A	Benign (0.439)	Neutral (-1.685)	polymorphism	0	0	0
249	NGS	18	M	LAMP2	5	c.661G>A	p.G221R	Likely Benign	21/10563	17/6728	114/87765	Missense	rs145169006	Probably damaging (1)	Deleterious (-5.423)	disease causing	0	0	0
250	NGS	41	M	PRKAG2	14	c.1454A>T	p.K485I	Likely Pathogenic	0	0	0	Missense	Novel	Possibly damaging (0.713)	Deleterious (-7.234)	disease causing	1	1	1
	NGS			TTN	275	c.76166G>C	p.R25389T	VUS	0	0	16/119710	Missense	rs148067743	Benign (0.058)	Deleterious (-2.937)	polymorphism	1	1	1
251	NGS	55	F	MYH7	27	c.3610G>C	p.G1204R	VUS	0	0	0	Missense	rs397516188	Possibly damaging (0.601 )	Deleterious (-3.588)	disease causing	0	0	0
252	NGS	70	M	TTN	140	c.30094+4C>T		VUS	0	0	0	Intronic	rs750851792	NA	NA	disease causing	0	0	0
	NGS			TTN	89	c.22870A>C	p.K7624Q	VUS	0	0	3/119578	Missense	Exac 2:179578783 T / G	Possibly damaging (0.454)	Neutral (-2.049)	polymorphism	0	0	0
253	NGS	85	F	TTN	262	c.57895G>A	p.V19299M	VUS	0	0	2/114492	Missense	Exac: 2:179447931 C / T	Benign (0.280)	Neutral (-1.720)	polymorphism	0	0	0
254	NGS	65	M	TTN	307	c.93832A>G	p.M31278V	VUS	0	0	2/120718	Missense	rs565546848	Possibly damaging (0.688)	Neutral (-2.363)	disease causing	0	0	0
255	NGS	80	F	TTN	307	c.97394G>A	p.G32465E	VUS	0	0	1/120718	Missense	Exac 2:179396244 C / T	Probably damaging (0.993)	Deleterious (-5.320)	disease causing	0	0	0
256	NGS	78	M	TTN	275	c.72559T>C	p.F24187L	VUS	2/12072	2/8230	17/120712	Missense	rs200181804	Probably damaging (0.999)	Deleterious (-4.600)	disease causing	0	0	0
	NGS			TTN	57	c.13864G>T	p.G4622C	VUS	0	0	11/120686	Missense	Exac 2:179595796 C / A	Probably damaging (0.999)	Deleterious (-5.229)	disease causing	0	0	0
257	NGS	15	M	TTN	132	c.29221C>T	p.R9741W	VUS	0	0	31/119254	Missense	rs201991864	Benign (0)	Deleterious (-3.290)	polymorphism	0	0	0
	NGS			TTN	96	c.24775G>A	p.V8259I	VUS	2/11798	2/8158	44/120492	Missense	rs202160275	Benign (0.001)	Neutral (-0.379)	disease causing	0	0	0
258	NGS	69	M	TTN	307	c.94568G>A	p.R31523Q	VUS	0	0	4/120646	Missense	Exac 2:179399070 C / T	Probably damaging (0.996)	Deleterious (-2.520)	disease causing	0	0	0
	NGS			TTN	266	c.59255G>A	p.R19752H	VUS	0	0	5/120374	Missense	Exac 2:179445147 C / T	Benign (0.008)	Deleterious (-2.660)	disease causing	0	0	0
259	NGS	60	M	TTN	275	c.77716C>T	p.R25906C	VUS	0	0	3/119990	Missense	Exac 2:179425439 G / A	Possibly damaging (0.926)	Deleterious (-4.151)	disease causing	1	1	1
	NGS			TTN	28	c.6163G>A	p.E2055K	Likely Benign	0	0	21/121254	Missense	Exac 2:179640428 C / T	Possibly damaging (0.873)	Deleterious (-2.522)	polymorphism	1	0	0
260	NGS	47	M	TTN	232	c.47179C>T	p.P15727S	VUS	0	0	0	Missense	Novel	Possibly damaging ( 0.780)	Deleterious (-5.727)	disease causing	0	0	0
261	NGS	51	M	TTN	194	c.37619G>A	p.R12540Q	VUS	0	0	1/119898	Missense	Exac 2:179486228 C / T	Benign (0)	Neutral (-1.338)	polymorphism	0	0	0
262	NGS	57	F	TTN	306	c.92696T>G	p.V30899G	VUS	5/11900	5/8202	39/119806	Missense	rs200166942	Probably damaging (0.999)	Deleterious (-5.340)	disease causing	0	0	0
263	NGS	63	F	TTN	284	c.82243G>A	p.V27415M	VUS	0	0	12/120286	Missense	rs397517746	Probably damaging (0.999)	Neutral (-2.247)	disease causing	0	0	0
	NGS			TTN	212	c.41709G>T	p.W13903C	VUS	7/12288	7/8342	47/119946	Missense	rs202094100	Probably damaging (1)	Deleterious (-10.356)	disease causing	0	0	0
264	NGS	12	M	TTN	247	c.50984G>A	p.S16995N	VUS	0	0	2/117488	Missense	Exac 2:179458339 C / T	Probably damaging (0.997)	Neutral (-2.287)	disease causing	0	0	0
265	NGS	11	M	MYBPC3	17	c.1483C>T	p.R495W	Likely Pathogenic	0	0	0	Missense	CM092562 (rs397515905)	Probably damaging (0,999)	Deleterious (-5.228)	disease causing	0	0	0
	NGS			TTN	82	c.20887G>A	p.D6963N	VUS	0	0	6/120454	Missense	Exac 2:179583214 C / T	Benign (0)	Neutral (0.664)	polymorphism	0	0	0
266	NGS	45	M	TTN	275	c.76166G>C	p.R25389T	VUS	0	0	16/119710	Missense	rs148067743	Benign (0.058)	Deleterious (-2.937)	polymorphism	0	0	0
	NGS			TTN	61	c.14896G>A	p.V4966I	VUS	0	0	2/120324	Missense	Exac 2:179594255 C / T	Possibly damaging (0.630)	Neutral (-0.598)	disease causing	0	0	0
267	NGS	66	M	TTN	264	c.58726G>A	p.A19576T	VUS	3/12104	2/8266	21/120274	Missense	rs183276016	Possibly damaging (0.614)	Neutral (-2.187)	disease causing	0	0	0
268	NGS	61	F	TTN	96	c.24775G>A	p.V8259I	VUS	2/11798	2/8156	44/120492	Missense	rs202160275	Benign (0,001)	Neutral (-0.379)	disease causing	0	0	0
269	NGS	68	M	TTN	16	c.2629C>T	p.P877S	VUS	0	0	0	Missense	Novel	Benign (0.126)	Deleterious (-4.522)	polymorphism	0	0	0
