# Supplementary material for: Additional value of screening for minor genes and copy number variants in hypertrophic cardiomyopathy
Source: PLoS One. 2017 Aug 3;12(8):e0181465. doi: 10.1371/journal.pone.0181465 (PMC5542623; doi:10.1371/journal.pone.0181465)
Supplement: S4 Table — (XLSX) [file pone.0181465.s004.xlsx]

## Sheet: S4 Table
S4 Table. Nonsynonymous variants in TTN with ExAC MAF <0.002 identifed in 427 consecutive unrelated Spanish patients without structural heart disease. Variants with MAF < 0.0001 in blue.
ID	Disease	RSID	c.DNA	AA	Exonic	Effect	ExAC_AC/AN	ExAC_AF	ClinVar	Reported	InSilico	ACMG	Exon	PSI	Band	Symmetry_Phase	Variants Phenotype Related Genes
1	LQTS	.	c.32015T>G	p.10672V>G	Exonic	Missense	-	0	.	Novel		VUS	158	6	I-band	S / 1	No
	LQTS	.	c.99813T>G	p.33271S>R	Exonic		1/120608	8.29132e-06	VUS	Reported		VUS	310	100	M-band	A / 1	No
2	syncope	rs201272728	c.77812C>A	p.25938Q>K	Exonic		40/119700	0.000334169	LB	Reported		B/LB	274	100	A-band	S / 1	Yes
3	IVF	rs55850344	c.74195G>A	p.24732R>H	Exonic		37/120680	0.000306596	LB(1);VUS(3)	Reported		B/LB	274	100	A-band	S / 1	No
4	syncope	.	c.80819G>A	p.26940S>N	Exonic		-	0	.	Novel		VUS	279	100	A-band	S / 1	Yes
5	CPVT	rs181189778	c.35986T>A	p.11996S>T	Exonic	Missense	22/81646	0.000269456	VUS	Reported		VUS	184	100	I-band	S / 1	No
6	LQTS	.	c.35188G>A	p.11730E>K	Exonic	Missense	2/120274	1.66287e-05	.	Reported		VUS	180	100	I-band	S / 1	Yes
7	LQTS	rs200714263	c.75575A>T	p.25192N>I	Exonic		2/116946	1.71019e-05	.	Reported		VUS	274	100	A-band	S / 1	No
	LQTS	rs199895320	c.82400G>A	p.27467R>H	Exonic		2/120440	1.66058e-05	.	Reported		VUS	283	100	A-band	S / 1	No
8	LQTS	rs578191491	c.75611A>T	p.25204N>I	Exonic		32/117374	0.000272633	.	Reported		VUS	274	100	A-band	S / 1	Yes
	LQTS	.	c.86803G>A	p.28935A>T	Exonic		12/118684	0.000101109	.	Reported		VUS	288	100	A-band	S / 1	Yes
9	BrS	rs72646843	c.52786G>C	p.17596V>L	Exonic		157/120454	0.0013034	B	Reported		VUS	252	100	A-band	S / 1	No
10	IVF	rs200585270	c.47036T>C	p.15679M>T	Exonic	Missense	27/120430	0.000224197	LB(1);VUS(3)	Reported		B/LB	230	100	A-band	A / 0	Yes
11	LQTS	.	c.31598T>A	p.10533V>D	Exonic	Missense	-	0	.	Novel		VUS	153	51	I-band	S / 1	Yes
	LQTS	.	c.31595T>C	p.10532V>A	Exonic	Missense	-	0	.	Novel		VUS	153	51	I-band	S / 1	Yes
	LQTS	rs12994774	c.31696G>T	p.10566V>L	Exonic	Missense	-	0	.	Reported		VUS	154	8	I-band	S / 1	Yes
12	LQTS	rs183276016	c.58726G>A	p.19576A>T	Exonic		21/120274	0.000174601	.	Reported		VUS	263	100	A-band	S / 1	Yes
	LQTS	rs184922462	c.89627G>C	p.29876R>P	Exonic		34/119800	0.000283806	.	Reported		VUS	297	100	A-band	S / 1	Yes
13	LQTS	rs201167216	c.53434C>A	p.17812L>M	Exonic		37/119670	0.000309184	.	Reported		VUS	252	100	A-band	S / 1	Yes
	LQTS	rs200971254	c.58988G>A	p.19663R>H	Exonic		45/119554	0.000376399	B/LB	Reported		B/LB	264	100	A-band	S / 1	Yes
	LQTS	rs72646891	c.63128C>T	p.21043A>V	Exonic		109/119776	0.000910032	B(5);LB(1);VUS(6)	Reported		B/LB	274	100	A-band	S / 1	Yes
14	LQTS	rs140002940	c.34320+6T>C	.	Intronic	Splice Site	177/120376	0.00147039	B	Reported		VUS	176	100	I-band	S / 1	No
	LQTS	rs56044609	c.71615G>A	p.23872R>H	Exonic		187/120284	0.00155465	B/LB	Reported		B/LB	274	100	A-band	S / 1	No
15	LQTS	rs200778464	c.49774G>A	p.16592V>I	Exonic		12/119356	0.00010054	.	Reported		VUS	242	100	A-band	A / 1	No
	LQTS	.	c.78614C>T	p.26205T>I	Exonic		-	0	.	Novel		VUS	274	100	A-band	S / 1	No
16	LQTS	.	c.48370G>T	p.16124E>	Exonic		-	0	.	Novel		VUS	237	100	A-band	S / 1	Yes
17	LQTS	.	c.67908A>T	p.22637R>S	Exonic		-	0	.	Novel		VUS	274	100	A-band	S / 1	Yes
	LQTS	rs72648227	c.79708C>A	p.26570P>T	Exonic		132/120746	0.0010932	LB(3);VUS(2	Reported		B/LB	276	100	A-band	S / 1	Yes
18	BrS	.	c.61114G>A	p.20372E>K	Exonic		-	0	.	Novel		VUS	271	100	A-band	S / 1	Yes
	BrS	rs200639218	c.81314G>A	p.27105R>Q	Exonic		24/120626	0.000198962	VUS	Reported		VUS	281	100	A-band	S / 1	Yes
	BrS	.	c.99478G>A	p.33160E>K	Exonic		1/111616	8.95929e-06	VUS	Reported		VUS	308	100	M-band	A / 1	Yes
19	LQTS	rs373881831	c.34216G>A	p.11406V>I	Exonic	Missense	3/120310	2.49356e-05	VUS	Reported		VUS	176	100	I-band	S / 1	Yes
	LQTS	.	c.59276A>G	p.19759Y>C	Exonic		2/120504	1.6597e-05	.	Reported		VUS	265	100	A-band	S / 1	Yes
20	LQTS	rs184922462	c.89627G>C	p.29876R>P	Exonic		34/119800	0.000283806	.	Reported		VUS	297	100	A-band	S / 1	No
21	LQTS	.	c.69881A>T	p.23294K>M	Exonic		-	0	.	Novel		VUS	274	100	A-band	S / 1	Yes
	LQTS	rs72648256	c.87147T>A	p.29050D>E	Exonic		61/120756	0.000505151	VUS	Reported		VUS	290	100	A-band	S / 1	Yes
	LQTS	rs200648462	c.88394G>A	p.29465R>H	Exonic		42/120724	0.000347901	LB(3);VUS(1)	Reported		B/LB	294	100	A-band	S / 1	Yes
	LQTS	rs138846756	c.89294G>A	p.29765R>H	Exonic		51/120644	0.000422731	LB(3);VUS(1)	Reported		B/LB	296	100	A-band	S / 1	Yes
22	LQTS	rs546343124	c.98357A>G	p.32786Q>R	Exonic		3/120722	2.48505e-05	VUS	Reported		VUS	306	100	A-band	S / 1	Yes
23	BrS	rs181166140	c.68941G>A	p.22981G>S	Exonic		10/119930	8.3382e-05	VUS	Reported		VUS	274	100	A-band	S / 1	No
24	BrS	rs185620750	c.60002G>A	p.20001R>Q	Exonic		8/118250	6.76533e-05	VUS	Reported		VUS	268	100	A-band	S / 1	Yes
25	CTRL	.	c.80136C>G	p.26713N>K	Exonic		-	0	.	Novel		VUS	277	100	A-band	S / 1	No
26	LQTS	.	c.46610G>A	p.15537R>H	Exonic	Missense	2/120050	1.66597e-05	.	Reported		VUS	229	100	A-band	S / 1	Yes
	LQTS	rs375002174	c.94583C>A	p.31528T>N	Exonic		4/120680	3.31455e-05	VUS	Reported		VUS	306	100	A-band	S / 1	Yes
27	BrS	.	c.75148A>T	p.25050T>S	Exonic		-	0	.	Novel		VUS	274	100	A-band	S / 1	No
	BrS	.	c.71887G>A	p.23963E>K	Exonic		1/120704	8.28473e-06	VUS	Reported		VUS	274	100	A-band	S / 1	No
28	BrS	.	c.87730G>A	p.29244G>S	Exonic		2/120280	1.66279e-05	VUS	Reported		VUS	292	100	A-band	S / 1	No
29	LQTS	rs542208825	c.89224A>C	p.29742T>P	Exonic	Missense	1/119328	8.38026e-06	VUS	Reported		VUS	297	100	A-band	S / 1	No
30	syncope	.	c.89092T>C	p.29698S>P	Exonic	Missense	-	0	.	Novel	Deletereous	VUS	296	100	A-band	S / 1	No
31	CTRL	.	c.80136C>G	p.26712N>K	Exonic	Missense	-	0	.	Novel		VUS	278	100	A-band	S / 1	No
32	CTRL	rs111829923	c.56978G>T	p.18993G>V	Exonic	Missense	-	0	.	Reported		VUS	259	100	A-band	S / 1	No
33	BrS	rs200563229	c.5419C>A	p.1807P>T	Exonic	Missense	1/121152	8.25409e-06	VUS	Reported		VUS	28	100	near Z-disk / I-band	A / 1	No
34	LQTS	rs377203669	c.55019G>A	p.18340R>Q	Exonic		9/117110	7.68508e-05	VUS	Reported		VUS	252	100	A-band	S / 1	No
	LQTS	rs183013408	c.80386G>A	p.26796G>S	Exonic		46/119542	0.000384802	VUS	Reported		VUS	278	100	A-band	S / 1	No
35	AF	rs757771061	c.77716C>T	p.25906R>C	Exonic		3/119990	2.50021e-05	VUS	Reported		VUS	274	100	A-band	S / 1	Yes
36	SQTS	rs72648256	c.87147T>A	p.29050D>E	Exonic		61/120756	0.000505151	VUS	Reported		VUS	290	100	A-band	S / 1	No
	SQTS	rs370267738	c.100160C>T	p.33387T>I	Exonic		3/120480	2.49004e-05	.	Reported		VUS	311	99	M-band	S / 1	No
37	LQTS	.	c.32880A>C	p.10961E>D	Exonic	Missense	-	0	.	Novel		VUS	168	100	I-band	S / 1	Yes
38	IVF	gd573	c.31738G>A	p.10580E>K	Exonic	Missense	-	0	.	Reported		VUS	155	4	I-band	S / 1	No
39	CTRL	rs190600127	c.24361C>T	p.8121R>W	Exonic	Missense	15/120524	0.000124457	VUS	Reported		VUS	94	66	I-band	S / 1	No
40	CTRL	rs369150143	c.43978G>A	p.14660A>T	Exonic	Missense	24/119502	0.000200833	.	Reported	Deletereous	VUS	221	100	A-band	S / 1	No
	CTRL	.	c.44728A>G	p.14910I>V	Exonic	Missense	-	0	.	Novel		VUS	224	100	A-band	S / 1	No
	CTRL	.	c.91169C>T	p.30390T>I	Exonic	Missense	-	0	.	Novel	Deletereous	VUS	302	100	A-band	S / 1	No
41	CTRL	rs371278320	c.51172G>A	p.17058A>T	Exonic	Missense	2/120548	1.65909e-05	VUS	Reported		VUS	248	100	A-band	S / 1	No
	CTRL	rs72648238	c.81722G>A	p.27241R>Q	Exonic	Missense	68/120634	0.000563689	LB(1);VUS(2)	Reported		B/LB	283	100	A-band	S / 1	No
42	CTRL	gd508	c.16686A>C	p.5562K>N	Exonic	Missense	14/119598	0.000117059	VUS	Reported	Deletereous	VUS	67	46	I-band	S / 1	No
	CTRL	.	c.37853T>C	p.12618M>T	Exonic	Missense	-	0	.	Novel		VUS	195	100	I-band	S / 1	No
	CTRL	rs72677243	c.41249T>C	p.13750I>T	Exonic	Missense	148/119756	0.00123585	LB(3);VUS(3)	Reported	Deletereous	B/LB	210	100	A-band	S / 1	No
	CTRL	.	c.70108T>A	p.23370W>R	Exonic	Missense	-	0	.	Novel	Deletereous	VUS	275	100	A-band	S / 1	No
43	CTRL	.	c.7312G>A	p.2438G>R	Exonic	Missense	-	0	.	Novel	Deletereous	VUS	31	100	I-band	S / 1	No
	CTRL	rs397517746	c.82243G>A	p.27415V>M	Exonic	Missense	12/120286	9.97622e-05	VUS	Reported		VUS	284	100	A-band	S / 1	No
44	CTRL	.	c.9060G>T	p.3020K>N	Exonic	Missense	-	0	.	Novel		VUS	38	100	I-band	S / 1	No
45	CTRL	.	c.92804G>T	p.30935R>I	Exonic	Missense	-	0	.	Novel	Deletereous	VUS	306	100	A-band	S / 1	No
46	CTRL	.	c.65105T>C	p.21702I>T	Exonic	Missense	-	0	.	Novel		VUS	275	100	A-band	S / 1	No
47	CTRL	.	c.52610T>G	p.17537V>G	Exonic	Missense	2/119476	1.67398e-05	VUS	Reported	Deletereous	VUS	253	100	A-band	S / 1	No
	CTRL	.	c.97858A>C	p.32620I>L	Exonic	Missense	2/120770	1.65604e-05	VUS	Reported		VUS	307	100	M-band	A / 0	No
48	CTRL	gd492	c.43823G>C	p.14608G>A	Exonic	Missense	33/120658	0.0002735	VUS	Reported	Deletereous	VUS	221	100	A-band	S / 1	No
	CTRL	gd491	c.79896G>C	p.26632M>I	Exonic	Missense	33/120768	0.000273251	.	Reported		VUS	277	100	A-band	S / 1	No
49	CTRL	.	c.69031T>C	p.23011Y>H	Exonic	Missense	-	0	.	Novel	Deletereous	VUS	275	100	A-band	S / 1	No
50	CTRL	.	c.24671C>T	p.8224T>I	Exonic	Missense	-	0	.	Novel		VUS	95	66	I-band	S / 1	No
51	CTRL	gd1240	c.42097G>T	p.14033V>L	Exonic	Missense	9/119906	7.50588e-05	VUS	Reported		VUS	214	100	A-band	S / 1	No
52	BrS	rs201272728	c.77812C>A	p.25938Q>K	Exonic	Missense	40/119700	0.000334169	LB	Reported		B/LB	275	100	A-band	S / 1	No
	BrS	.	c.81826G>A	p.27276A>T	Exonic	Missense	-	0	.	Novel		VUS	284	100	A-band	S / 1	No
	BrS	.	c.91561A>G	p.30521M>V	Exonic	Missense	-	0	.	Novel		VUS	303	100	A-band	S / 1	No
53	BrS	.	c.31445T>C	p.10482V>A	Exonic	Missense	-	0	.	Novel		VUS	152	30	I-band	S / 1	No
54	BrS	rs367603302	c.44300G>A	p.14767R>H	Exonic	Missense	7/112488	6.22289e-05	VUS	Reported		VUS	222	100	A-band	S / 1	No
	BrS	rs192001910	c.95588C>T	p.31863T>M	Exonic	Missense	84/120648	0.00069624	LB(1);VUS(3)	Reported		B/LB	307	100	M-band	A / 0	No
55	BrS	rs201620815	c.81775C>A	p.27259P>T	Exonic	Missense	32/118384	0.000270307	.	Reported	Deletereous	VUS	283	100	A-band	S / 1	No
56	CPVT	.	c.61952G>A	p.20651R>K	Exonic	Missense	-	0	.	Novel		VUS	274	100	A-band	S / 1	Yes
57	BrS	rs564621227	c.52846G>A	p.17616V>I	Exonic	Missense	3/120532	2.48897e-05	.	Reported		VUS	253	100	A-band	S / 1	No
58	BrS	rs181189778	c.35986T>A	p.11996S>T	Exonic	Missense	22/81646	0.000269456	VUS	Reported		VUS	185	100	I-band	S / 1	Yes
59	AF/SQTS	.	c.78832C>G	p.26278P>A	Exonic	Missense	-	0	.	Novel	Deletereous	VUS	275	100	A-band	S / 1	Yes
60	AF	rs56173891	c.95047A>G	p.31683M>V	Exonic	Missense	86/120658	0.000712758	LB(2);VUS(8	Reported		B/LB	307	100	M-band	A / 0	No
61	CPVT	.	c.37282C>T	p.12428R>C	Exonic	Missense	1/115652	8.64663e-06	.	Reported	Deletereous	VUS	193	100	I-band	A / 1	Yes
62	LQTS	rs199506676	c.61120G>A	p.20374G>S	Exonic	Missense	34/113376	0.000299887	VUS	Reported		VUS	272	100	A-band	S / 1	Yes
	LQTS	rs199506676	c.61120G>A	p.Glu20374Lys	Exonic	Splicing	34/113376	0.000299887	VUS	Reported		VUS	272	100	A-band	S / 1	Yes
63	BrS	.	c.39302C>T	p.13101T>I	Exonic	Missense	1/119912	8.33945e-06	.	Reported		VUS	201	100	A-band	S / 1	No
	BrS	.	c.41140G>A	p.13714V>I	Exonic	Missense	7/118968	5.88394e-05	.	Reported		VUS	210	100	A-band	S / 1	No
64	SQTS	rs370267738	c.100160C>T	p.33387T>I	Exonic	Missense	3/120480	2.49004e-05	.	Reported	Deletereous	VUS	312	100	M-band	A / -	No
65	LQTS	.	c.31448G>A	p.10483R>H	Exonic	Missense	-	0	.	Novel		VUS	152	30	I-band	S / 1	Yes
	LQTS	gd1163	c.31849G>T	p.10617V>F	Exonic	Missense	3/120650	2.48653e-05	.	Reported		VUS	157	8	I-band	S / 1	Yes
66	LQTS	rs201487340	c.52351G>A	p.17451E>K	Exonic	Missense	154/120348	0.00127962	B	Reported		VUS	252	100	A-band	S / 1	No
	LQTS	rs72648235	c.80981G>A	p.26994G>D	Exonic	Missense	18/120714	0.000149113	VUS	Reported		VUS	281	100	A-band	S / 1	No
67	BrS	rs59148238	c.87878A>G	p.29293Y>C	Exonic	Missense	38/120726	0.000314762	LB	Reported	Deletereous	B/LB	293	100	A-band	S / 1	Yes
68	BrS	.	c.35777G>A	p.11926G>E	Exonic	Missense	-	0	.	Novel	Deletereous	VUS	185	100	I-band	S / 1	Yes
	BrS	rs563969986	c.51578A>G	p.17193N>S	Exonic	Missense	67/120558	0.000555749	B(1);VUS(1)	Reported	Deletereous	VUS	249	100	A-band	S / 1	Yes
	BrS	rs140018785	c.65099G>A	p.21700R>H	Exonic	Missense	53/111102	0.000477039	B(1);VUS(1)	Reported	Deletereous	VUS	275	100	A-band	S / 1	Yes
69	BrS	.	c.79946G>A	p.26649R>H	Exonic	Missense	4/120756	3.31246e-05	.	Reported	Deletereous	VUS	277	100	A-band	S / 1	Yes
70	BrS	.	c.67649A>G	p.22550K>R	Exonic	Missense	-	0	.	Novel		VUS	275	100	A-band	S / 1	No
71	BrS	rs554841820	c.77920A>G	p.25974I>V	Exonic	Missense	2/119402	1.67501e-05	.	Reported		VUS	275	100	A-band	S / 1	Yes
72	BrS	rs374058726	c.49942A>G	p.16648I>V	Exonic	Missense	31/80742	0.000383939	LB(1);VUS(2	Reported		B/LB	244	100	A-band	S / 1	No
73	BrS	rs201512527	c.67191A>C	p.22397Q>H	Exonic	Missense	119/120584	0.000986864	LB(3);VUS(1)	Reported		B/LB	275	100	A-band	S / 1	Yes
74	BrS	rs183013408	c.80386G>A	p.26796G>S	Exonic	Missense	46/119542	0.000384802	VUS	Reported	Deletereous	VUS	279	100	A-band	S / 1	No
75	LQTS	.	c.36734C>G	p.S12245del	Exonic	Nonsense	-	0	.	Novel	Deletereous	VUS	190	100	I-band	A / 1	Yes
	LQTS	.	c.89420G>T	p.29807G>V	Exonic	Missense	-	0	.	Novel	Deletereous	VUS	297	100	A-band	S / 1	Yes
76	LQTS	rs368450785	c.57440G>T	p.19147R>L	Exonic	Missense	8/120328	6.64849e-05	VUS	Reported	Deletereous	VUS	260	100	A-band	S / 1	Yes
	LQTS	rs183013408	c.80386G>A	p.26796G>S	Exonic	Missense	46/119542	0.000384802	VUS	Reported	Deletereous	VUS	279	100	A-band	S / 1	Yes
77	BrS	rs72648237	c.81682G>A	p.27228V>M	Exonic	Missense	159/120618	0.00131821	B(1);LB(2);VUS(8	Reported		B/LB	283	100	A-band	S / 1	Yes
	BrS	rs72648259	c.87566T>C	p.29189I>T	Exonic	Missense	50/120614	0.000414546	VUS	Reported	Deletereous	VUS	292	100	A-band	S / 1	Yes
78	BrS	gd643	c.96542G>A	p.32181R>Q	Exonic	Missense	-	0	.	Reported		VUS	307	100	M-band	A / 0	Yes
79	CPVT	.	c.55105A>G	p.18369R>G	Exonic	Missense	-	0	.	Novel	Deletereous	VUS	253	100	A-band	S / 1	No
	CPVT	.	c.53411C>G	p.17804P>R	Exonic	Missense	-	0	.	Novel	Deletereous	VUS	253	100	A-band	S / 1	No
	CPVT	.	c.92034A>C	p.30678E>D	Exonic	Missense	1/116096	8.61356e-06	.	Reported		VUS	304	100	A-band	S / 1	No
80	BrS	rs373360112	c.55733G>A	p.18578C>Y	Exonic	Missense	2/106560	1.87688e-05	.	Reported	Deletereous	VUS	254	100	A-band	S / 1	No
81	BrS	rs375474669	c.33892G>A	p.11298V>I	Exonic	Missense	10/113422	8.81663e-05	VUS	Reported		VUS	175	100	I-band	S / 1	Yes
82	BrS	.	c.52493C>T	p.17498P>L	Exonic	Missense	7/120606	5.80402e-05	.	Reported	Deletereous	VUS	252	100	A-band	S / 1	Yes
83	BrS	rs140842479	c.58687A>G	p.19563T>A	Exonic	Missense	18/120484	0.000149397	VUS	Reported		VUS	264	100	A-band	S / 1	No
84	BrS	rs200771189	c.73768C>G	p.24590P>A	Exonic	Missense	37/119598	0.00030937	VUS	Reported		VUS	275	100	A-band	S / 1	No
85	BrS	gd573	c.31738G>A	p.10580E>K	Exonic	Missense	-	0	.	Reported		VUS	155	4	I-band	S / 1	Yes
	BrS	rs184922462	c.89627G>C	p.29876R>P	Exonic	Missense	34/119800	0.000283806	.	Reported	Deletereous	VUS	298	100	A-band	S / 1	Yes
86	BrS	rs72646873	c.59395T>C	p.19799S>P	Exonic	Missense	184/120132	0.00153165	B(1);LB(3);VUS(6	Reported	Deletereous	B/LB	267	100	A-band	S / 1	Yes
	BrS	rs141817409	c.85511G>A	p.28504R>H	Exonic	Missense	15/120662	0.000124314	LB	Reported	Deletereous	B/LB	288	100	A-band	S / 1	Yes
87	BrS	.	c.86776G>A	p.28926A>T	Exonic	Missense	2/120538	1.65923e-05	VUS	Reported	Deletereous	VUS	289	100	A-band	S / 1	No
88	BrS	.	c.45098T>C	p.15033I>T	Exonic	Missense	2/120260	1.66306e-05	.	Reported	Deletereous	VUS	225	100	A-band	S / 1	Yes
	BrS	rs72646880	c.60754G>C	p.20252A>P	Exonic	Missense	236/120342	0.00196108	LB(3);VUS(6	Reported	Deletereous	B/LB	271	100	A-band	S / 1	Yes
89	syncope	gd573	c.31738G>A	p.10580E>K	Exonic	Missense	-	0	.	Reported		VUS	155	4	I-band	S / 1	No
90	LQTS	rs201958805	c.74698A>C	p.24900K>Q	Exonic	Missense	45/120650	0.00037298	LB(1);VUS(8)	Reported		B/LB	275	100	A-band	S / 1	Yes
91	BrS	rs201770959	c.80003-4G>T	.	Intronic	Splicing	200/120596	0.00165843	B(2);LB(3);VUS(6	Reported		B/LB	278	100	A-band	S / 1	Yes
92	LQTS	rs72646823	c.47849A>G	p.15950K>R	Exonic	Missense	165/120292	0.00137166	B(2);LB(5);VUS(6	Reported		B/LB	236	100	A-band	S / 1	No
	LQTS	rs56130023	c.57755C>T	p.19252T>I	Exonic	Missense	97/110992	0.000873937	LB(2);VUS(8	Reported		B/LB	261	100	A-band	S / 1	No
	LQTS	rs142525903	c.87538C>T	p.29180R>C	Exonic	Missense	100/120528	0.000829683	LB(2);VUS(2)	Reported		B/LB	292	100	A-band	S / 1	No
93	BrS	.	c.88933G>A	p.29645D>N	Exonic	Missense	4/120656	3.31521e-05	VUS	Reported		VUS	296	100	A-band	S / 1	No
	BrS	rs140319117	c.94567C>T	p.31523R>W	Exonic	Missense	122/120640	0.00101127	LB(1);VUS(4)	Reported		B/LB	307	100	M-band	A / 0	No
94	LQTS	rs370048456	c.32648C>A	p.10883P>H	Exonic	Missense	6/76014	7.89328e-05	VUS	Reported		VUS	166	3	I-band	S / 1	Yes
95	LQTS	.	c.80054G>A	p.26685S>N	Exonic	Missense	1/120596	8.29215e-06	.	Reported		VUS	278	100	A-band	S / 1	Yes
96	CPVT	.	c.35935G>A	p.11979E>K	Exonic	Missense	2/88322	2.26444e-05	.	Reported		VUS	185	100	I-band	S / 1	No
	CPVT	.	c.53411C>G	p.17804P>R	Exonic	Missense	-	0	.	Novel	Deletereous	VUS	253	100	A-band	S / 1	No
	CPVT	.	c.92034A>C	p.30678E>D	Exonic	Missense	1/116096	8.61356e-06	.	Reported		VUS	304	100	A-band	S / 1	No
97	BrS	.	c.62707A>G	p.20903I>V	Exonic	Missense	-	0	.	Novel		VUS	275	100	A-band	S / 1	Yes
	BrS	rs377191543	c.87529G>A	p.29177V>M	Exonic	Missense	4/12502	0.000319949	.	Reported		VUS	292	100	A-band	S / 1	Yes
98	LQTS	.	c.61424C>T	p.20475P>L	Exonic	Missense	1/119684	8.35534e-06	.	Reported		VUS	273	100	A-band	S / 1	Yes
	LQTS	rs372309164	c.64654C>T	p.21552L>F	Exonic	Missense	19/114962	0.000165272	.	Reported		VUS	275	100	A-band	S / 1	Yes
	LQTS	rs373942982	c.78143G>A	p.26048R>Q	Exonic	Missense	3/120522	2.48917e-05	.	Reported		VUS	275	100	A-band	S / 1	Yes
	LQTS	.	c.82951G>T	p.27651V>F	Exonic	Missense	-	0	.	Novel		VUS	284	100	A-band	S / 1	Yes
99	syncope	gd1585	c.43015A>G	p.14339I>V	Exonic	Missense	29/120232	0.0002412	VUS	Reported		VUS	218	100	A-band	S / 1	No
100	BrS	rs373282633	c.57212G>A	p.19071R>Q	Exonic	Missense	3/120702	2.48546e-05	.	Reported	Deletereous	VUS	259	100	A-band	S / 1	Yes
	BrS	.	c.74275T>C	p.24759S>P	Exonic	Missense	-	0	.	Novel	Deletereous	VUS	275	100	A-band	S / 1	Yes
1001	syncope	.	c.31610A>C	p.10537K>T	Exonic	Missense	-	0	.	Novel		VUS	154	8	I-band	S / 1	Yes
	syncope	.	c.31609A>C	p.10537K>Q	Exonic	Missense	-	0	.	Novel		VUS	154	8	I-band	S / 1	Yes
	syncope	gd937	c.31607A>T	p.10536K>M	Exonic	Missense	-	0	.	Reported		VUS	154	8	I-band	S / 1	Yes
	syncope	gd938	c.31606A>G	p.10536K>E	Exonic	Missense	-	0	.	Reported		VUS	154	8	I-band	S / 1	Yes
	syncope	gd939	c.31604A>T	p.10535E>V	Exonic	Missense	-	0	.	Reported		VUS	154	8	I-band	S / 1	Yes
102	LQTS	rs775651612	c.55406G>A	p.18469R>H	Exonic	Missense	6/112552	5.33087e-05	.	Reported		VUS	253	100	A-band	S / 1	Yes
	LQTS	rs201043950	c.62117G>A	p.20706G>D	Exonic	Missense	116/111982	0.00103588	LB(1);VUS(3)	Reported		B/LB	275	100	A-band	S / 1	Yes
103	SQTS	rs367914610	c.62398A>G	p.20800I>V	Exonic	Missense	10/120566	8.29421e-05	VUS	Reported		VUS	275	100	A-band	S / 1	No
	SQTS	rs372390659	c.65081G>A	p.21694R>H	Exonic	Missense	6/110230	5.44316e-05	.	Reported		VUS	275	100	A-band	S / 1	No
104	BrS	rs190600127	c.24361C>T	p.8121R>W	Exonic	Missense	15/120524	0.000124457	VUS	Reported		VUS	94	66	I-band	S / 1	No
105	LQTS	.	c.31610A>C	p.10537K>T	Exonic	Missense	-	0	.	Novel		VUS	154	8	I-band	S / 1	Yes
	LQTS	.	c.31609A>C	p.10537K>Q	Exonic	Missense	-	0	.	Novel		VUS	154	8	I-band	S / 1	Yes
	LQTS	gd937	c.31607A>T	p.10536K>M	Exonic	Missense	-	0	.	Reported		VUS	154	8	I-band	S / 1	Yes
	LQTS	gd938	c.31606A>G	p.10536K>E	Exonic	Missense	-	0	.	Reported		VUS	154	8	I-band	S / 1	Yes
	LQTS	gd939	c.31604A>T	p.10535E>V	Exonic	Missense	-	0	.	Reported		VUS	154	8	I-band	S / 1	Yes
106	AVblock	rs72648940	c.12814G>T	p.4272D>Y	Exonic	Missense	64/120228	0.000532322	LB(3);VUS(2)	Reported	Deletereous	B/LB	53	7	I-band	S / 1	No
107	Sinus_disf	.	c.82595A>C	p.27532E>A	Exonic	Missense	-	0	.	Novel	Deletereous	VUS	284	100	A-band	S / 1	No
108	BrS	rs374058726	c.49942A>G	p.16648I>V	Exonic	Missense	31/80742	0.000383939	LB(1);VUS(2	Reported		B/LB	244	100	A-band	S / 1	Yes
109	LQTS	rs563969986	c.51578A>G	p.17193N>S	Exonic	Missense	67/120558	0.000555749	B(1);VUS(1)	Reported	Deletereous	VUS	249	100	A-band	S / 1	Yes
	LQTS	.	c.91322C>G	p.S30441del	Exonic	Nonsense	-	0	.	Novel	Deletereous	VUS	303	100	A-band	S / 1	Yes
	LQTS	rs768876552	c.92189T>C	p.30730I>T	Exonic	Missense	1/116506	8.58325e-06	.	Reported		VUS	305	100	A-band	S / 1	Yes
110	BrS	rs532102837	c.30484C>A	p.10162P>T	Exonic	Missense	56/120386	0.00046517	B(1);VUS(8)	Reported		VUS	143	2	I-band	S / 1	Yes
111	AVblock	.	c.96878G>A	p.32293R>H	Exonic	Missense	6/120410	4.98297e-05	VUS	Reported		VUS	307	100	M-band	A / 0	No
112	AF	rs202064385	c.89395C>T	p.29799R>C	Exonic	Missense	50/120740	0.000414113	LB(1);VUS(2)	Reported		B/LB	297	100	A-band	S / 1	Yes
	AF	.	c.96601G>T	p.E32201del	Exonic	Nonsense	-	0	.	Novel	Deletereous	VUS	307	100	M-band	A / 0	Yes
113	CPVT	rs755018367	c.81605T>C	p.27202V>A	Exonic	Missense	1/120508	8.2982e-06	.	Reported		VUS	283	100	A-band	S / 1	Yes
114	LQTS	rs138853909	c.17936G>A	p.5979R>H	Exonic	Missense	62/118248	0.000524322	LB(2);VUS(7)	Reported		B/LB	71	34	I-band	S / 1	Yes
	LQTS	rs200459347	c.28025C>A	p.9342P>Q	Exonic	Missense	50/119776	0.000417446	.	Reported		VUS	118	54	I-band	S / 1	Yes
	LQTS	rs199933004	c.51137T>C	p.17046I>T	Exonic	Missense	9/120422	7.47372e-05	VUS	Reported		VUS	248	100	A-band	S / 1	Yes
	LQTS	rs186681106	c.70109G>C	p.23370W>S	Exonic	Missense	67/120178	0.000557506	LB(4);VUS(6)	Reported		B/LB	275	100	A-band	S / 1	Yes
	LQTS	rs149763294	c.64675G>A	p.21559E>K	Exonic	Missense	44/111974	0.000392948	LB(1);VUS(9)	Reported		B/LB	275	100	A-band	S / 1	Yes
	LQTS	rs111727915	c.81017G>A	p.27006R>H	Exonic	Missense	50/120698	0.000414257	LB(1);VUS(9)	Reported		B/LB	281	100	A-band	S / 1	Yes
115	BrS	rs72650040	c.29684G>C	p.9895R>T	Exonic	Missense	180/120700	0.0014913	LB	Reported		B/LB	136	1	I-band	S / 1	Yes
116	BrS	rs771244164	c.19928-7C>T	.	Intronic	Splicing	25/110458	0.00022633	.	Reported		VUS	79	48	I-band	S / 1	Yes
	BrS	rs184922462	c.89627G>C	p.29876R>P	Exonic	Missense	34/119800	0.000283806	.	Reported	Deletereous	VUS	298	100	A-band	S / 1	Yes
117	LQTS	.	c.38414T>C	p.12805V>A	Exonic	Missense	-	0	.	Novel		VUS	197	100	I-band	A / 2	Yes
118	BrS	rs192002980	c.28279+10C>G	.	Intronic	Splicing	165/119552	0.00138015	B	Reported		VUS	121	25	I-band	S / 1	Yes
119	BrS	rs141213991	c.5479G>T	p.1827A>S	Exonic	Missense	101/121322	0.000832495	.	Reported		VUS	28	100	near Z-disk / I-band	A / 1	Yes
	BrS	rs140319117	c.94567C>T	p.31523R>W	Exonic	Missense	122/120640	0.00101127	LB(1);VUS(4)	Reported	Deletereous	B/LB	307	100	M-band	A / 0	Yes
120	BrS	.	c.24230A>G	p.8077D>G	Exonic	Missense	-	0	.	Novel		VUS	94	66	I-band	S / 1	Yes
121	BrS	rs200593368	c.26753C>T	p.8918T>M	Exonic	Missense	54/120740	0.000447242	VUS	Reported	Deletereous	VUS	105	74	I-band	S / 1	Yes
	BrS	rs200689750	c.54868A>G	p.18290T>A	Exonic	Missense	51/120372	0.000423687	LB(1);VUS(10)	Reported	Deletereous	B/LB	253	100	A-band	S / 1	Yes
	BrS	rs55850344	c.74195G>A	p.24732R>H	Exonic	Missense	37/120680	0.000306596	LB(1);VUS(3)	Reported		B/LB	275	100	A-band	S / 1	Yes
122	BrS	rs183013408	c.80386G>A	p.26796G>S	Exonic	Missense	46/119542	0.000384802	VUS	Reported	Deletereous	VUS	279	100	A-band	S / 1	Yes
	BrS	rs192001910	c.95588C>T	p.31863T>M	Exonic	Missense	84/120648	0.00069624	LB(1);VUS(3)	Reported	Deletereous	B/LB	307	100	M-band	A / 0	Yes
	BrS	.	c.97589A>G	p.32530H>R	Exonic	Missense	-	0	.	Novel		VUS	307	100	M-band	A / 0	Yes
123	LQTS	.	c.59678G>C	p.19893R>T	Exonic	Missense	-	0	.	Novel		VUS	268	100	A-band	S / 1	Yes
124	BrS	rs200854704	c.83917G>A	p.27973G>R	Exonic	Missense	12/120490	9.95933e-05	LB(1);VUS(8)	Reported		VUS	286	100	A-band	S / 1	Yes
125	BrS	rs368574470	c.7618C>T	p.2540R>C	Exonic	Missense	5/120142	4.16174e-05	.	Reported		VUS	33	100	I-band	S / 1	Yes
	BrS	rs368502650	c.39224A>G	p.13075H>R	Exonic	Missense	13/120392	0.000107981	VUS	Reported		VUS	200	100	I-band	S / 1	Yes
126	BrS	rs190636272	c.12581A>G	p.4194K>R	Exonic	Missense	91/118954	0.000765002	LB(1);VUS(3)	Reported		B/LB	52	6	I-band	S / 1	Yes
	BrS	rs200103997	c.21220G>A	p.7074V>I	Exonic	Missense	89/120714	0.00073728	LB(2);VUS(8)	Reported		B/LB	83	4	I-band	S / 1	Yes
	BrS	rs548808954	c.23722G>A	p.7908V>I	Exonic	Missense	2/120508	1.65964e-05	.	Reported		VUS	92	63	I-band	S / 1	Yes
	BrS	rs746380940	c.91256C>T	p.30419S>F	Exonic	Missense	9/119270	7.5459e-05	.	Reported		VUS	302	100	A-band	S / 1	Yes
	BrS	rs758494581	c.91255T>C	p.30419S>P	Exonic	Missense	9/119364	7.53996e-05	.	Reported		VUS	302	100	A-band	S / 1	Yes
127	BrS	rs369150143	c.43978G>A	p.14660A>T	Exonic	Missense	24/119502	0.000200833	.	Reported	Deletereous	VUS	221	100	A-band	S / 1	Yes
128	ARRH	rs397517599	c.42659T>C	p.14220I>T	Exonic	Missense	108/117992	0.000915316	LB(2);VUS(7)	Reported	Deletereous	B/LB	217	100	A-band	A / 1	Yes
	ARRH	rs397517612	c.45556T>C	p.15186F>L	Exonic	Missense	108/120576	0.000895701	LB(2);VUS(7)	Reported		B/LB	226	100	A-band	S / 1	Yes
	ARRH	rs578191491	c.75611A>T	p.25204N>I	Exonic	Missense	32/117374	0.000272633	.	Reported		VUS	275	100	A-band	S / 1	Yes
129	BrS	rs375939001	c.30010+8C>T	.	Intronic	Splicing	85/120002	0.000708322	LB	Reported		B/LB	139	2	I-band	S / 1	Yes
130	ARRH	rs368574470	c.7618C>T	p.Arg2540Cys	Exonic	Missense	5/120142	4.16174e-05	.	Reported		VUS	33	100	I-band	S / 1	Yes
	ARRH	.	c.7882G>A	p.Asp2628Asn	Exonic	Missense	-	0	.	Novel		VUS	34	100	I-band	S / 1	Yes
131	LQTS	rs578191491	c.75611A>T	p.Asn25204Ile	Exonic	Missense	32/117374	0.000272633	.	Reported		VUS	275	100	A-band	S / 1	Yes
132	BrS	rs200456782	c.44183G>A	p.Arg14728His	Exonic	Missense	33/119646	0.000275814	VUS	Reported		VUS	222	100	A-band	S / 1	Yes
	BrS	rs201272728	c.77812C>A	p.Gln25938Lys	Exonic	Missense	40/119700	0.000334169	LB	Reported		B/LB	275	100	A-band	S / 1	Yes
133	LQTS	rs199506676	c.61120G>A	p.Glu20374Lys	Exonic	Missense	34/113376	0.000299887	VUS	Reported		VUS	272	100	A-band	S / 1	Yes
134	BrS	rs200181804	c.72559T>C	p.Phe24187Leu	Exonic	Missense	17/120712	0.000140831	VUS	Reported	Deletereous	VUS	275	100	A-band	S / 1	Yes
	BrS	rs72648237	c.81682G>A	p.Val27228Met	Exonic	Missense	159/120618	0.00131821	B(1);LB(2);VUS(8	Reported		B/LB	283	100	A-band	S / 1	Yes
	BrS	rs72648259	c.87566T>C	p.Ile29189Thr	Exonic	Missense	50/120614	0.000414546	VUS	Reported	Deletereous	VUS	292	100	A-band	S / 1	Yes
135	BrS	rs72648251	c.85820G>A	p.Arg28607His	Exonic	Missense	61/120756	0.000505151	.	Reported		VUS	288	100	A-band	S / 1	Yes
136	ARRH	.	c.82058C>T	p.Pro27353Leu	Exonic	Missense	-	0	.	Novel		VUS	284	100	A-band	S / 1	Yes
137	LQTS	rs746309005	c.85866T>A	p.Asn28622Lys	Exonic	Missense	5/120672	4.14346e-05	.	Reported		VUS	288	100	A-band	S / 1	Yes
138	LQTS	rs72650040	c.29684G>C	p.Arg9895Thr	Exonic	Missense	180/120700	0.0014913	LB	Reported		B/LB	136	1	I-band	S / 1	Yes
	LQTS	rs752902445	c.76087G>A	p.Glu25363Lys	Exonic	Missense	1/119354	8.37844e-06	.	Reported		VUS	275	100	A-band	S / 1	Yes
139	BrS	rs765647346	c.32407+9G>C	.	Intronic	Splice Site	4/52730	7.58581e-05	.	Reported		VUS	163	7	I-band	S / 1	Yes
	BrS	.	c.64878A>G	p.Ile21626Met	Exonic	Missense	-	0	.	Novel		VUS	275	100	A-band	S / 1	Yes
140	BrS	rs771468174	c.56038C>T	p.Leu18680Phe	Exonic	Missense	1/115194	8.68101e-06	.	Reported	Deletereous	VUS	255	100	A-band	S / 1	Yes
141	LQTS	rs369302142	c.20147G>A	p.Ser6716Asn	Exonic	Missense	2/120466	1.66022e-05	.	Reported		VUS	79	48	I-band	S / 1	Yes
142	LQTS	rs115985443	c.10114+5G>A	.	Intronic	Splicing	159/121328	0.0013105	B/LB	Reported		B/LB	43	100	I-band	S / 1	Yes
	LQTS	rs141856116	c.22246G>A	p.Val7416Ile	Exonic	Missense	168/120524	0.00139391	B(6);LB(2);VUS(6)	Reported		B/LB	87	54	I-band	S / 1	Yes
	LQTS	rs368877793	c.91022T>C	p.Val30341Ala	Exonic	Missense	20/120536	0.000165926	VUS	Reported		VUS	302	100	A-band	S / 1	Yes
143	LQTS	rs141213991	c.5479G>T	p.1827A>S	Exonic	Missense	101/121322	0.000832495	.	Reported		VUS	28	100	near Z-disk / I-band	A / 1	No
	LQTS	rs140319117	c.94567C>T	p.31523R>W	Exonic	Missense	122/120640	0.00101127	LB(1);VUS(4)	Reported		B/LB	307	100	M-band	A / 0	No
144	CPVT	rs776306284	c.94846G>A	p.Glu31616Lys	Exonic	Missense	4/120718	3.31351e-05	.	Reported		VUS	307	100	M-band	A / 0	Yes
145	LQTS	rs200317412	c.64883G>A	p.Arg21628His	Exonic	Missense	25/109960	0.000227355	LB(2);VUS(1)	Reported	Deletereous	B/LB	275	100	A-band	S / 1	No
	LQTS	rs553668520	c.83939C>T	p.Ala27980Val	Exonic	Missense	115/120708	0.000952712	B(2);LB(1);VUS(1)	Reported		B/LB	286	100	A-band	S / 1	No
146	LQTS	rs72648947	c.14818G>A	p.Ala4940Thr	Exonic	Missense	55/120676	0.000455766	VUS	Reported		VUS	60	7	I-band	S / 1	Yes
147	PVT	rs143679526	c.86270C>T	p.28757S>L	Exonic	Missense	2/120720	1.65673e-05	.	Reported		VUS	288	100	A-band	S / 1	No
148	BrS	.	c.74000T>C	p.24667L>P	Exonic		-	0	.	Novel		VUS	274	100	A-band	S / 1	Yes
149	BrS	rs56061641	c.92287T>C	p.30763C>R	Exonic		31/117100	0.000264731	B/LB	Reported		B/LB	304	100	A-band	S / 1	Yes
150	BrS	rs370809363	c.40805A>C	p.13602N>T	Exonic	Missense	2/120616	1.65815e-05	VUS	Reported		VUS	207	100	A-band	A / 1	No
151	BrS	rs201922910	c.50693G>C	p.16898G>A	Exonic		18/120578	0.000149281	VUS	Reported		VUS	245	100	A-band	S / 1	No
152	BrS	.	c.63894A>C	p.21299K>N	Exonic		-	0	.	Novel		VUS	274	100	A-band	S / 1	No
153	BrS	rs545725664	c.44345A>G	p.14782K>R	Exonic	Missense	8/91452	8.74776e-05	.	Reported		VUS	221	100	A-band	S / 1	Yes
	BrS	.	c.93578G>A	p.31193R>Q	Exonic		3/120724	2.48501e-05	.	Reported		VUS	306	100	A-band	S / 1	Yes
154	BrS	rs72677243	c.41249T>C	p.13750I>T	Exonic	Missense	148/119756	0.00123585	LB(3);VUS(3)	Reported		B/LB	209	100	A-band	A / 1	Yes
	BrS	.	c.96296T>C	p.32099I>T	Exonic		10/120606	8.29146e-05	.	Reported		VUS	306	100	A-band	S / 1	Yes
155	BrS	.	c.60116C>T	p.20039T>I	Exonic		7/120598	5.80441e-05	.	Reported		VUS	268	100	A-band	S / 1	No
	BrS	.	c.75377G>A	p.25126R>H	Exonic		25/120730	0.000207074	.	Reported		VUS	274	100	A-band	S / 1	No
156	BrS	rs199761901	c.90796G>A	p.30266E>K	Exonic		20/120744	0.00016564	LB	Reported		B/LB	300	100	A-band	S / 1	No
157	BrS	rs545725664	c.44345A>G	p.14782K>R	Exonic	Missense	8/91452	8.74776e-05	.	Reported		VUS	221	100	A-band	S / 1	No
158	BrS	.	c.87176T>C	p.29059I>T	Exonic		1/119830	8.34516e-06	VUS	Reported		VUS	290	100	A-band	S / 1	Yes
159	BrS	rs370995867	c.53272G>A	p.17758A>T	Exonic		27/119596	0.00022576	.	Reported		VUS	252	100	A-band	S / 1	No
160	SQTS	rs191539637	c.43010G>A	p.14337R>H	Exonic	Missense	46/120254	0.000382524	LB(1);VUS(9)	Reported		B/LB	217	100	A-band	A / 1	No
161	BrS	.	c.39725C>T	p.13242T>I	Exonic	Missense	2/120556	1.65898e-05	.	Reported		VUS	201	100	A-band	S / 1	Yes
	BrS	rs186681106	c.70109G>C	p.23370W>S	Exonic		67/120178	0.000557506	LB(4);VUS(6)	Reported		B/LB	274	100	A-band	S / 1	Yes
	BrS	rs149763294	c.64675G>A	p.21559E>K	Exonic		44/111974	0.000392948	LB(1);VUS(9)	Reported		B/LB	274	100	A-band	S / 1	Yes
	BrS	rs111727915	c.81017G>A	p.27006R>H	Exonic		50/120698	0.000414257	LB(1);VUS(9)	Reported		B/LB	280	100	A-band	S / 1	Yes
162	BrS	rs199531140	c.99385G>C	p.33129E>Q	Exonic		57/113926	0.000500325	LB(1);VUS(2)	Reported		B/LB	308	100	M-band	A / 1	No
163	BrS	.	c.58823C>T	p.19608S>F	Exonic		3/96668	3.10341e-05	VUS	Reported		VUS	264	100	A-band	S / 1	Yes
	BrS	.	c.83848A>G	p.27950R>G	Exonic		-	0	.	Novel		VUS	284	100	A-band	S / 1	Yes
164	BrS	rs185620750	c.60002G>A	p.20001R>Q	Exonic		8/118250	6.76533e-05	VUS	Reported		VUS	268	100	A-band	S / 1	Yes
165	BrS	rs72677243	c.41249T>C	p.13750I>T	Exonic	Missense	148/119756	0.00123585	LB(3);VUS(3)	Reported		B/LB	209	100	A-band	A / 1	Yes
166	BrS	.	c.58232C>T	p.19411P>L	Exonic		2/120050	1.66597e-05	.	Reported		VUS	262	100	A-band	S / 1	Yes
167	CPVT	rs376881525	c.35236G>A	p.11746V>I	Exonic	Missense	5/120370	4.15386e-05	.	Reported		VUS	180	100	I-band	S / 1	No
168	AF/SQTS	.	c.50857G>A	p.16953E>K	Exonic		1/120106	8.32598e-06	VUS	Reported		VUS	246	100	A-band	S / 1	Yes
* Only variants with consistent deteterious predictions in at least three in silico tools
